# Supplementary material for: Engineered immunological niches to monitor disease activity and treatment efficacy in relapsing multiple sclerosis
Source: Nat Commun. 2020 Aug 3;11:3871. doi: 10.1038/s41467-020-17629-z (PMC7398910; doi:10.1038/s41467-020-17629-z)
Supplement: Supplementary file 4 — Source Data [file 41467_2020_17629_MOESM4_ESM.xlsx]

## Sheet: OpenArrayAdoptiveTransfers
Open Array Cq values from adoptive transfer experiment	Assay.ID	Gene	Target.Control	OVA d7	OVA d7	OVA d7	OVA d7	PLP d7	PLP d7	PLP d7	PLP d7	OVA d9	OVA d9	OVA d9	OVA d9	PLP d9	PLP d9	PLP d9	PLP d9
	Mm00607939_s1	Actb	Endogenous Control	12.7162	12.5419	12.6758	12.9845	12.3278	12.8284	13.1287	12.9002	12.5459	12.6201	12.8262	12.682	12.5879	12.6801	12.7013	12.7815
	Mm00437762_m1	B2m	Endogenous Control	13.2033	13.0391	12.9191	12.8091	12.4473	13.0631	13.7773	12.8066	12.8202	12.5608	13.1528	12.728	13.308	13.2574	12.9109	13.232
	Mm00432448_m1	Cdkn1a	Endogenous Control	19.0069	18.7654	19.1539	18.9576	18.7555	18.9208	18.816	18.9091	18.7641	19.1665	19.0911	18.7919	19.0517	18.8972	18.8542	18.8401
	Mm99999915_g1	Gapdh	Endogenous Control	14.4552	14.7964	15.1663	15.3593	14.7184	14.4689	14.5815	14.7795	14.7896	14.9643	15.5081	15.3525	14.7694	15.0114	15.0612	15.4082
	Mm00446953_m1	Gusb	Endogenous Control	16.8057	16.2185	16.5204	16.7456	15.9439	16.1715	16.392	16.4122	16.4303	16.3553	16.4435	16.4047	16.2158	15.9253	15.7587	15.7918
	Mm00660262_g1	Hmbs	Endogenous Control	21.5007	21.1509	21.461	21.8144	20.9552	21.4145	22.558	21.5045	21.0902	21.2396	21.2626	21.1216	21.3241	21.3854	21.2438	21.4951
	Mm00446968_m1	Hprt1	Endogenous Control	19.409	19.1187	19.2953	19.6963	18.9993	19.4069	19.9643	19.4292	19.0933	19.1998	19.5564	19.2849	19.2942	19.2967	19.1493	19.1839
	Mm01255158_m1	Ipo8	Endogenous Control	20.8771	20.7089	21.1771	21.7948	20.5765	20.8592	21.6153	21.2643	20.8615	21.2909	21.3322	20.9893	21.005	21.3177	20.9817	21.2132
	Mm00435617_m1	Pgk1	Endogenous Control	16.5344	17.1624	17.7441	18.3598	17.2078	16.8235	17.515	17.7732	17.7121	17.6581	18.0205	17.7894	17.0917	17.5884	17.5275	NaN
	Mm00839493_m1	Polr2a	Endogenous Control	18.6688	18.48	18.601	18.9688	18.1098	18.5742	18.8554	18.9406	18.5668	18.7418	18.7567	18.6722	18.6375	18.6981	18.4304	18.7212
	Mm02342430_g1	Ppia	Endogenous Control	15.755	15.3904	15.6196	15.8812	15.0913	15.6862	16.0759	15.5207	15.513	15.711	15.7595	15.6898	15.6751	15.7291	15.4497	15.6672
	Mm00782638_s1	Rplp2	Endogenous Control	25.8336	25.2851	25.8393	26.8346	25.0955	26.2498	26.4332	26.6615	25.6359	26.3544	25.8092	25.7677	25.6614	25.8355	25.7125	25.8299
	Mm00446973_m1	Tbp	Endogenous Control	21.1156	21.1012	NaN	21.7627	20.8194	21.2114	21.6164	21.4721	21.3639	21.3386	21.668	21.1957	21.3946	21.5019	21.2509	21.7535
	Mm00441941_m1	Tfrc	Endogenous Control	20.5724	19.4309	19.3997	20.3453	18.8061	19.7455	20.3775	20.0915	19.5155	19.6416	19.1268	19.7216	20.1739	19.9593	19.668	19.7082
	Mm01201237_m1	Ubc	Endogenous Control	17.3024	17.2159	17.4832	17.705	16.7726	17.4874	17.8326	17.495	17.2925	17.6209	17.7152	17.3246	17.675	17.6663	17.7284	17.7235
	Mm01158417_g1	Ywhaz	Endogenous Control	18.0449	17.6695	18.2931	18.1868	17.6597	NaN	17.87	NaN	17.8223	17.806	17.9934	17.6855	18.3733	18.1425	17.8725	18.2053
	Mm00481784_m1	5730403B10Rik	Target	21.8285	21.6622	21.7918	22.245	21.5291	NaN	22.6028	NaN	21.6684	21.7195	21.7386	21.534	21.5977	21.6736	21.1903	21.4855
	Mm00558642_m1	A2m	Target	28.3121	28.4901	NaN	29.4687	30.8513	25.681	26.6344	31.4761	28.3528	28.9707	NaN	NaN	26.4095	30.6532	NaN	NaN
	Mm00440761_m1	Abcb1a	Target	23.1229	22.6503	22.6302	22.8678	22.0952	22.7357	23.1682	22.8482	22.5771	22.6866	22.8379	22.2915	22.6408	22.7244	22.565	22.4139
	Mm01275245_m1	Abcf1	Target	20.134	19.7588	19.9741	20.4586	19.752	20.2038	20.5429	20.2305	19.7996	20.0456	20.1759	19.8809	20.0847	20.2227	19.8456	20.0923
	Mm01331069_m1	Acvr1	Target	20.5533	20.5918	20.8523	21.3735	20.6169	20.7182	21.3286	21.2095	20.8369	20.9473	21.2505	21.085	20.8633	21.4081	21.1787	21.5105
	Mm00431664_m1	Acvr2b	Target	NaN	NaN	NaN	NaN	NaN	NaN	NaN	NaN	NaN	NaN	NaN	NaN	NaN	NaN	NaN	NaN
	Mm00437432_m1	Acvrl1	Target	19.9096	NaN	19.8309	20.6512	19.5956	20.1171	20.7656	20.0884	19.8232	19.6657	20.2132	19.5153	20.0005	19.8219	19.8499	20.0112
	Mm00456425_m1	Adipoq	Target	19.1541	20.5957	18.8229	19.827	19.2349	20.037	22.3871	20.391	19.5266	18.7457	18.8031	18.6396	18.3374	18.5813	17.9518	18.2517
	Mm01308023_m1	Adora1	Target	25.6694	26.3409	25.0925	25.9362	25.2661	NaN	26.8439	NaN	25.2026	25.2446	25.1383	24.514	24.391	24.0973	23.7832	23.8586
	Mm00802075_m1	Adora2a	Target	25.6042	24.904	25.1379	25.6703	24.8387	25.6607	25.9127	24.6337	24.7705	25.0958	25.3387	24.3143	25.1335	25.4521	24.9428	25.3124
	Mm00802076_m1	Adora3	Target	25.1997	26.2561	25.9253	26.6874	25.7858	25.5544	26.4047	26.4622	25.1669	26.0981	26.3217	26.5337	26.1169	26.1982	25.7397	26.2149
	Mm02524224_s1	Adrb2	Target	22.5454	22.2461	21.7536	22.7017	22.2539	21.8168	22.6441	22.4149	22.2615	22.7716	22.7112	22.6013	21.7627	21.7823	21.5758	21.4452
	Mm00525039_m1	Afap1l2	Target	24.4909	23.5547	24.0521	24.2068	23.6284	24.403	25.1952	24.4065	23.7932	24.3039	24.2237	23.5993	25.0555	24.7831	24.6417	24.7547
	Mm00479862_g1	Aif1	Target	17.7588	17.0418	17.2976	16.9723	17.0949	18.0115	18.4497	17.4182	17.3842	17.0936	17.537	16.8364	17.9818	18.6457	17.7861	17.9775
	Mm00433034_m1	Aimp1	Target	20.0822	19.7645	19.944	20.2267	19.7322	NaN	20.4052	NaN	19.8144	19.8021	20.2061	19.6584	19.8163	19.996	19.7359	19.9001
	Mm01320868_m1	Aimp1	Target	21.3341	21.2719	21.3966	21.6841	20.7889	21.0621	21.6205	21.3597	21.1997	21.422	21.6228	21.2537	20.7808	21.398	21.4903	21.5114
	Mm01331626_m1	Akt1	Target	19.5319	19.375	19.7987	19.749	19.3395	NaN	19.8268	NaN	19.164	19.5048	19.6821	19.5434	19.4627	19.5936	19.5402	19.5602
	Mm00507789_m1	Alox15	Target	25.5709	25.821	25.717	27.8993	25.1234	25.0219	26.8189	26.3773	25.4798	25.975	27.9141	24.6661	25.831	25.8457	26.1697	25.3985
	Mm01182743_m1	Alox5	Target	20.7586	21.3498	21.7185	21.8603	21.4157	21.0641	21.7868	22.2719	21.2846	21.631	22.0307	21.6111	21.7634	22.1634	22.314	22.0546
	Mm01182748_m1	Alox5	Target	20.9965	21.5373	22.9565	22.7497	21.7489	21.4496	21.8347	21.9655	21.831	22.0106	22.2731	22.2274	22.084	22.6828	22.8015	22.8373
	Mm01182750_m1	Alox5	Target	21.809	22.3271	22.827	23.6564	22.2832	22.2512	22.677	22.9446	22.809	22.7546	22.9905	23.0692	23.0331	23.4584	23.737	23.6478
	Mm01182740_g1	Alox5	Target	20.9929	21.6014	21.9868	21.8779	21.4846	21.2801	21.7674	22.0154	21.6353	22.2178	22.2017	21.7504	24.3965	22.3645	22.178	22.3625
	Mm01182747_m1	Alox5	Target	21.342	21.8142	21.9799	22.3313	21.7409	21.727	22.3079	22.2519	21.8383	22.0394	22.2714	22.2406	21.9053	22.6324	22.5953	22.6606
	Mm01182749_m1	Alox5	Target	21.9343	22.6826	22.7679	22.7753	22.4612	22.4768	22.9143	22.7965	22.8012	23.0621	23.2777	22.7567	22.9592	23.5525	23.6189	23.413
	Mm00802100_m1	Alox5ap	Target	18.7538	18.9144	19.4401	19.7826	18.7699	18.602	19.4027	19.4794	18.8952	19.0817	19.6365	19.3125	18.6173	19.2229	18.9419	19.3368
	Mm00440225_m1	Anxa1	Target	14.7024	13.4805	14.4467	14.7666	13.8728	NaN	15.3504	NaN	14.2505	14.2614	14.4196	14.3358	14.7848	14.5738	14.5361	14.5096
	Mm00600104_m1	Aoah	Target	20.7449	20.3404	20.389	20.7547	19.7077	20.6828	21.224	20.7951	20.6752	20.3001	21.0029	20.2892	20.8049	21.113	20.8045	21.1058
	Mm00839624_m1	Aoc3	Target	20.8267	21.3916	21.2193	22.169	20.9652	21.3942	21.9407	21.7668	21.3864	20.9463	21.0932	21.0798	21.2426	21.5289	21.5648	21.5634
	Mm00437475_m1	Aox1	Target	21.7709	22.7456	22.4811	25.6148	21.742	22.2941	22.9224	22.758	22.4294	22.35	22.61	21.9656	21.7659	21.9058	21.5275	22.1619
	Mm00488099_g1	Apcs	Target	NaN	NaN	28.9562	NaN	31.0426	NaN	NaN	NaN	NaN	30.8498	NaN	30.6942	NaN	29.5449	28.8028	30.7035
	Mm00437568_g1	Apoa1	Target	30.5774	NaN	29.5629	NaN	30.6722	30.9924	NaN	NaN	31.0387	30.8357	32.4723	NaN	29.8092	31.3477	31.2484	32.2532
	Mm00437569_m1	Apoa1	Target	NaN	NaN	NaN	NaN	29.2157	NaN	30.2564	NaN	NaN	NaN	NaN	NaN	NaN	NaN	NaN	29.3213
	Mm00431814_m1	Apoa4	Target	NaN	NaN	NaN	NaN	NaN	NaN	NaN	NaN	NaN	NaN	NaN	NaN	NaN	NaN	NaN	NaN
	Mm00437573_m1	Apoe	Target	14.8311	13.9571	13.8709	13.8401	13.7942	14.2237	15.0091	14.772	13.6276	13.6015	13.9076	13.4056	13.7814	13.5777	13.0299	13.2753
	Mm00437583_m1	Areg	Target	26.2693	24.8541	24.823	24.6924	25.6057	24.6179	28.6806	26.1224	22.3633	25.1786	26.1896	24.5546	26.8184	25.4784	26.4635	26.5148
	Mm00437746_m1	Atrn	Target	20.7824	20.6803	20.9597	21.5212	19.8357	20.7946	21.165	21.5023	20.776	20.8628	20.9313	20.7707	20.635	21.2798	20.5776	21.0736
	Mm00437221_m1	Axl	Target	18.7469	18.6276	18.7943	18.6003	18.4218	19.1022	19.8576	18.9472	18.4899	18.4302	18.8656	18.3727	19.4111	19.6593	19.0542	19.2815
	Mm00480752_m1	B4galt1	Target	18.1879	18.2255	18.6474	18.6461	18.2562	17.8825	18.3909	18.3349	18.5647	18.5686	18.7104	18.2723	18.357	18.74	18.4796	18.6552
	Mm00432042_m1	Bad	Target	21.6301	21.2314	21.5125	21.755	20.8247	21.7163	21.966	21.6803	20.9738	21.214	21.313	21.1879	21.421	21.3526	20.9171	21.096
	Mm00784755_s1	Bcl10	Target	19.8608	19.6015	19.7526	19.8073	19.4703	19.8143	20.1909	19.8344	19.8496	20.0081	20.0519	19.6538	19.8775	20.29	19.6577	19.7337
	Mm00477633_m1	Bcl6	Target	19.927	20.1534	20.5371	20.8162	20.0901	20.169	20.7703	20.7436	20.4223	20.6766	20.7157	20.4815	20.9124	20.8189	20.7456	20.7554
	Mm04207315_s1	Bdkrb1	Target	23.3511	23.9824	24.5901	24.5879	24.3507	25.2714	25.6	25.3181	23.7905	23.7027	24.7715	23.4811	24.7718	25.7119	25.4372	25.1821
	Mm00437788_s1	Bdkrb2	Target	24.1666	24.8408	25.5238	24.7659	24.7605	25.7938	26.6242	25.8836	25.7212	24.8855	25.0565	24.87	26.0285	26.9178	25.6465	26.0105
	Mm01197846_m1	Blnk	Target	20.3544	19.3848	19.5672	20.4794	19.3921	20.1312	21.3538	19.8186	19.4145	19.5668	19.6245	19.4583	19.7762	19.7419	19.6394	19.6744
	Mm00802225_m1	Bmp1	Target	18.725	19.2931	19.6343	19.7819	19.0854	19.5985	19.8171	19.7516	19.7643	19.8749	20.1144	19.7728	19.9293	20.5433	20.6722	20.729
	Mm01183889_m1	Bmp10	Target	NaN	NaN	NaN	31.4245	30.3203	NaN	NaN	NaN	31.3628	30.4536	NaN	30.2155	NaN	NaN	NaN	NaN
	Mm00437797_m1	Bmp15	Target	NaN	28.664	30.1682	29.7134	28.7088	NaN	NaN	28.8851	NaN	NaN	29.9505	29.5661	30.1292	NaN	NaN	NaN
	Mm01340178_m1	Bmp2	Target	25.2736	24.6885	24.7415	24.9679	23.8385	24.5907	24.956	24.6613	24.4681	24.9675	24.1866	24.2345	25.0724	24.5967	24.4248	24.2549
	Mm00557790_m1	Bmp3	Target	22.5267	23.5737	23.9745	24.7686	23.1939	23.8497	24.9256	24.7956	23.7807	23.7421	23.7477	23.8215	24.2252	24.2147	23.806	23.9023
	Mm03024297_s1	Bmp3	Target	22.458	24.3245	24.256	25.0095	23.5714	24.7324	25.8005	25.0691	23.9669	24.0977	23.8519	24.2613	24.7395	24.3577	24.5158	24.337
	Mm00432087_m1	Bmp4	Target	26.3611	25.783	25.8962	26.8906	25.7765	25.7944	26.5707	26.0652	24.9287	25.9723	25.0191	25.4339	26.7885	25.746	25.7882	25.7633
	Mm00432091_m1	Bmp5	Target	28.0619	27.4976	26.7869	29.0398	27.195	27.8876	30.7439	28.4593	29.3716	27.6272	28.4383	27.9389	27.8434	28.0079	27.0725	27.5188
	Mm00432095_m1	Bmp6	Target	NaN	NaN	NaN	NaN	NaN	NaN	NaN	NaN	NaN	NaN	NaN	NaN	NaN	NaN	NaN	NaN
	Mm01332882_m1	Bmp6	Target	25.7023	26.1239	25.6554	26.1818	25.7013	26.1855	26.549	26.3711	25.3563	25.9106	25.9076	25.1991	26.0724	25.8456	25.6701	25.6215
	Mm00432101_m1	Bmp7	Target	24.4794	26.313	25.774	25.5967	25.1992	25.5051	26.3504	25.8385	23.8713	24.8844	23.8844	23.3835	26.8664	27.5801	25.5185	26.7176
	Mm00432105_m1	Bmp7	Target	25.1324	25.9211	25.7064	26.3981	25.6503	25.5703	26.6858	26.5795	24.076	25.6775	24.5535	23.6755	27.6111	27.7897	26.0348	27.0616
	Mm00432102_m1	Bmp7	Target	NaN	NaN	NaN	NaN	NaN	NaN	NaN	NaN	NaN	NaN	NaN	NaN	NaN	NaN	NaN	NaN
	Mm00432109_m1	Bmp8a	Target	27.9121	26.8325	28.8225	28.733	27.523	28.8252	29.2944	28.1901	27.1719	29.0192	28.5331	27.0037	29.8857	28.8441	27.845	28.942
	Mm00432115_g1	Bmp8b	Target	NaN	NaN	NaN	NaN	NaN	NaN	29.2161	NaN	NaN	NaN	NaN	NaN	NaN	NaN	NaN	30.2478
	Mm00432117_m1	Bmpr1b	Target	25.8087	26.1434	26.7764	26.8779	25.7234	26.0035	27.1041	25.9556	25.9187	27.3664	27.4109	25.8587	27.0887	26.896	26.8062	27.1861
	Mm00513816_m1	Bre	Target	20.9679	20.7157	21.4488	21.8329	20.6141	20.7075	21.2988	21.4105	21.2294	21.1126	21.482	21.4421	21.0931	21.1857	21.114	21.0835
	Mm00432142_m1	C1qa	Target	17.2504	16.7245	16.79	17.1254	16.4321	16.9578	17.5118	16.9867	16.812	16.7542	17.2765	16.8197	17.1415	17.0338	16.8345	17.2081
	Mm01179619_m1	C1qb	Target	17.6869	16.826	16.8204	16.9523	16.4567	16.9339	17.2474	16.82	16.7994	16.6518	17.3736	16.9614	16.9377	16.7869	16.5444	16.8014
	Mm01193990_g1	C1qc	Target	18.3186	17.8	17.7364	18.0388	17.4084	17.9821	18.7494	17.9689	17.5041	17.4119	18.1699	17.8378	17.7274	17.6642	17.6945	17.7661
	Mm00619332_m1	C1rl	Target	22.665	22.5254	23.2117	23.0289	22.5587	NaN	23.2039	NaN	22.6056	22.6839	23.0074	22.5824	22.7186	22.8713	22.7376	22.684
	Mm00663210_mH	C1s	Target	17.8201	18.1576	18.3167	18.7472	17.7801	18.0019	19.0935	18.8373	18.1339	18.0505	18.4923	18.3191	18.7232	18.9355	18.6509	18.797
	Mm00442726_m1	C2	Target	21.6988	21.6414	21.4858	21.7801	20.9827	21.6931	22.8343	22.0895	21.4419	21.3329	21.7643	21.36	21.6677	21.839	21.4694	21.9192
	Mm00437858_m1	C3	Target	16.842	17.1893	16.9717	17.2285	16.5488	16.9547	18.2783	17.8033	16.6929	16.413	16.9683	16.5126	17.1151	17.6349	16.9055	17.1689
	Mm01184110_m1	C3ar1	Target	16.3389	16.0132	16.2299	16.8981	15.7888	NaN	16.2895	NaN	16.3457	16.4865	16.5335	16.4551	15.8372	15.9862	15.9648	15.9457
	Mm02620006_s1	C3ar1	Target	17.237	16.6899	16.8605	17.1301	16.6293	16.4261	17.0519	16.7746	17.0031	17.4229	17.4527	17.221	16.9822	17.1789	16.7013	16.9184
	Mm00489521_m1	C6	Target	24.1856	25.5272	26.2157	26.1994	24.9141	23.5874	24.9483	26.0277	24.826	24.1165	26.1415	24.8502	24.8975	26.0858	24.781	25.4018
	Mm00521625_m1	C8a	Target	NaN	NaN	NaN	NaN	NaN	NaN	NaN	NaN	NaN	NaN	NaN	NaN	NaN	NaN	NaN	NaN
	Mm00804806_m1	C8b	Target	NaN	NaN	NaN	NaN	NaN	NaN	NaN	NaN	NaN	NaN	NaN	NaN	NaN	NaN	NaN	NaN
	Mm01330461_g1	C8g	Target	26.7563	27.6515	26.1346	27.9071	25.9418	NaN	26.6033	NaN	26.2629	25.7232	26.7473	26.6963	26.3663	26.4814	26.3945	26.3184
	Mm00442739_m1	C9	Target	NaN	NaN	NaN	NaN	31.0025	NaN	NaN	NaN	NaN	NaN	NaN	NaN	31.3129	NaN	NaN	31.0461
	Mm00438285_m1	Camp	Target	27.797	23.8798	25.1872	25.7192	25.1888	NaN	25.809	25.502	24.5506	22.5705	25.2999	22.5416	27.6662	26.6011	22.3203	23.6888
	Mm00438023_m1	Casp1	Target	18.8125	18.7498	18.8018	19.1733	18.1877	18.7137	19.5793	19.3677	18.4676	18.498	18.9524	18.5945	18.8263	18.8098	18.7192	18.7337
	Mm00802247_m1	Casp8	Target	20.8134	20.5109	20.3717	20.7738	20.2742	20.6313	21.1589	20.5807	20.7077	20.6612	20.9752	20.6072	20.9587	20.7691	20.6855	20.7615
	Mm00483057_m1	Cav1	Target	17.4791	18.0217	18.6293	18.8815	17.9248	18.0928	18.8058	18.989	18.3309	18.287	18.5657	18.413	18.6496	18.9304	19.3384	18.9913
	Mm00445551_m1	Ccbp2	Target	24.4794	25.4504	25.8183	26.7955	24.966	NaN	25.3051	NaN	25.6612	25.8061	25.2164	25.1157	24.599	25.4803	23.9155	24.6
	Mm00441236_m1	Ccl1	Target	26.5858	28.2011	28.8424	28.2615	26.9851	28.1832	29.3655	NaN	27.844	29.7192	27.933	27.1517	27.5234	28.049	28.9474	28.504
	Mm00441238_m1	Ccl11	Target	19.3437	19.3507	19.6322	19.4215	18.9472	18.8129	20.4404	19.7899	18.8777	19.2584	19.5187	19.2542	19.3347	19.7257	19.4328	19.7237
	Mm00516136_m1	Ccl17	Target	23.5326	24.2753	26.5492	26.7474	24.6126	23.6869	NaN	24.4626	24.6697	24.7921	24.7381	24.766	23.6905	25.3752	24.4642	24.6406
	Mm00839967_g1	Ccl19	Target	28.341	26.1683	26.2218	26.604	25.7085	27.8866	29.9994	27.3329	25.6306	25.0243	25.112	24.8434	26.3942	27.8038	26.76	26.4765
	Mm00441242_m1	Ccl2	Target	18.9464	18.7589	19.4015	19.8804	19.1019	19.4323	19.6378	19.2613	18.8234	19.4799	19.8831	19.1514	18.7328	19.3969	20.0567	19.8004
	Mm01268754_m1	Ccl20	Target	28.7593	27.8861	30.938	29.9306	31.7136	NaN	NaN	29.2075	27.7402	29.882	27.4437	26.8208	27.6626	NaN	30.662	NaN
	Mm00436439_m1	Ccl22	Target	21.4438	22.4412	22.9955	23.538	22.5023	22.3511	22.7762	22.6665	22.4087	22.8053	22.7242	22.4907	22.7854	24.3028	23.7621	23.6128
	Mm00444701_m1	Ccl24	Target	21.4124	21.4517	21.4797	22.1106	21.0311	21.8312	23.5424	22.8214	20.5735	21.1565	21.6096	21.3382	21.7642	22.288	21.9732	21.8979
	Mm00436443_m1	Ccl25	Target	24.3319	24.2117	24.811	24.7176	23.6076	24.6691	24.9701	24.6333	23.7391	24.5122	23.8131	23.8663	24.4968	24.0176	24.287	24.769
	Mm02763057_u1	Ccl26	Target	NaN	NaN	NaN	NaN	NaN	NaN	NaN	NaN	NaN	NaN	NaN	NaN	NaN	NaN	NaN	NaN
	Mm00445039_m1	Ccl28	Target	29.6706	27.9916	28.6212	30.2274	28.9262	29.7068	31.4272	28.692	28.2264	29.9424	29.2923	29.9905	28.8059	NaN	30.17	29.4561
	Mm00441258_m1	Ccl3	Target	20.1989	20.7752	20.3533	20.1615	20.2215	20.5541	21.6947	21.055	20.363	20.6042	20.8183	19.8538	20.1637	21.1065	20.5877	21.2395
	Mm00443111_m1	Ccl4	Target	21.5114	20.5966	20.7558	20.2883	20.4985	21.7347	22.7177	21.0146	20.5106	20.351	21.0771	20.0788	20.606	20.8988	20.6212	20.712
	Mm01302427_m1	Ccl5	Target	22.1695	22.6548	22.1225	21.7072	21.8979	NaN	24.018	NaN	21.787	21.2406	22.0837	21.5228	23.6994	23.8164	22.6729	23.7432
	Mm01302428_m1	Ccl5	Target	21.7963	21.8532	21.7584	21.2502	20.9033	22.2355	23.4913	21.6306	21.3719	20.7055	21.6468	20.9965	23.0147	23.4566	22.5615	23.1012
	Mm01302419_m1	Ccl6	Target	16.3701	16.0982	16.2999	16.2465	15.7126	15.3732	16.1788	15.9031	15.8977	16.2601	16.2398	15.8213	15.687	15.7201	15.3766	15.2762
	Mm01308393_g1	Ccl7	Target	19.6773	19.7364	20.0506	20.4026	20.3018	19.9783	20.5873	19.8364	19.826	19.5857	20.6489	19.7795	19.4821	20.5254	20.8376	21.0259
	Mm00443113_m1	Ccl7	Target	20.1607	20.2108	20.7147	21.1937	20.8127	20.6777	20.88	20.2216	19.9686	19.4313	21.4971	20.2129	19.6033	20.5357	21.4799	21.6985
	Mm01297183_m1	Ccl8	Target	18.931	19.553	19.2133	18.7858	17.601	19.6905	21.7493	19.1369	18.8779	17.1733	19.2732	18.724	19.7675	21.2219	20.296	20.8185
	Mm00438260_s1	Ccr1	Target	20.1424	20.3577	20.7865	20.7931	20.1774	20.0739	20.7216	20.7205	20.6428	NaN	20.8599	20.5609	20.1571	20.651	20.6877	20.8077
	Mm00432606_s1	Ccr1l1	Target	27.0905	26.4713	27.3126	27.1368	25.7689	28.1214	29.3474	30.1605	30.7463	28.0524	31.3046	27.0387	29.4947	29.1391	29.2581	28.9111
	Mm00438270_m1	Ccr2	Target	19.7675	19.3685	19.8423	20.3745	19.0819	20.0187	20.2088	19.3595	19.8179	19.7574	20.7537	19.8395	20.8583	21.2148	21.3104	21.6404
	Mm00515543_s1	Ccr3	Target	24.41	22.7332	22.9622	23.8189	22.1783	23.761	24.5834	24.2045	22.8502	22.3474	23.3405	22.8027	24.4227	24.3952	23.5921	24.2019
	Mm01216172_m1	Ccr3	Target	24.7594	22.9781	23.1962	24.4541	21.9265	23.9706	25.3997	23.882	22.7584	22.4972	23.4755	23.2303	24.48	24.7737	23.6593	24.6845
	Mm00438271_m1	Ccr4	Target	28.1506	26.6068	27.4539	26.0703	25.9343	NaN	28.2273	NaN	26.0098	26.7015	28.1478	25.5812	29.429	29.3118	26.4987	29.727
	Mm01216171_m1	Ccr5	Target	20.8081	20.2288	20.8469	20.5507	19.9469	20.7389	21.157	20.4874	20.6885	20.495	20.8506	20.3594	20.7141	21.566	21.6358	21.8882
	Mm99999114_s1	Ccr6	Target	25.7366	25.2295	25.4609	25.636	25.6177	26.0004	25.8188	26.3621	25.4595	26.0812	25.4644	25.5007	25.7652	26.709	26.5099	26.5569
	Mm01301785_m1	Ccr7	Target	22.8259	23.2561	23.4475	23.0692	22.9789	23.8069	24.5493	23.4061	22.8404	23.1748	23.3021	22.8643	24.6883	26.2859	24.3806	24.5043
	Mm00843415_s1	Ccr8	Target	26.1509	26.6167	27.0116	26.4051	26.4227	26.4291	26.4221	25.5628	25.8381	26.5282	26.5447	26.0024	25.1884	25.7849	27.5289	27.1237
	Mm99999115_s1	Ccr8	Target	27.5244	27.8476	28.6264	27.6533	27.8149	28.4525	28.3013	27.4222	27.9014	27.9381	28.8844	27.2067	27.2544	28.0283	27.3149	27.2344
	Mm02620030_s1	Ccr9	Target	23.8344	22.7497	22.7276	22.3995	22.6661	23.3673	23.7839	22.9711	23.3414	22.9192	23.4231	22.1971	23.9303	24.1171	23.5346	23.7377
	Mm02620636_s1	Ccrl1	Target	25.8654	24.7615	25.9165	25.8189	25.2528	24.9115	26.0458	25.8641	24.8488	25.7489	24.5828	24.3259	25.2122	25.5991	24.7393	25.6728
	Mm00516914_g1	Ccrl2	Target	19.7592	19.0015	18.8367	19.1481	18.5826	19.6909	19.9588	19.4691	18.7592	18.9592	18.7154	18.6886	19.2879	18.8235	18.3201	18.3075
	Mm00438094_g1	Cd14	Target	18.8036	18.9373	19.0598	19.602	18.9623	19.7151	20.3323	19.7195	18.8701	19.2366	19.784	18.9296	19.1583	19.1657	19.3918	19.1458
	Mm00474091_m1	Cd163	Target	21.0549	21.4209	22.3711	23.4238	20.6628	19.0611	20.2611	21.7839	21.5223	21.6624	21.3268	21.7674	19.8204	20.5509	20.802	20.1075
	Mm00434804_m1	Cd180	Target	18.8176	18.2218	18.7308	19.3148	18.2185	18.8094	18.8058	18.8091	19.0966	18.8132	19.4076	18.9273	19.0763	19.2639	18.8897	19.0049
	Mm00783541_s1	Cd1d1	Target	22.7808	23.0045	23.0665	23.6962	22.4122	23.7543	24.682	23.0988	23.1658	22.2703	22.9504	22.6228	23.4398	22.755	22.9263	23.118
	Mm00782538_sH	Cd24a	Target	21.1777	21.7358	22.3471	22.3846	21.8015	21.2447	21.632	21.9833	21.747	22.3544	22.4638	21.2401	22.4635	22.7891	22.6159	22.6617
	Mm00452054_m1	Cd274	Target	19.7772	20.2086	20.2368	20.3678	19.9188	19.8942	20.6739	20.6916	20.1585	19.5671	20.3069	19.7969	20.3475	20.7919	20.4871	20.5952
	Mm00483137_m1	Cd28	Target	25.0619	24.1709	23.7936	23.7392	23.3627	NaN	25.2604	NaN	23.4532	23.0028	23.4766	23.3325	24.5537	24.2279	23.0112	23.817
	Mm00442754_m1	Cd4	Target	22.7453	22.0805	21.6439	22.6087	21.5276	23.5298	23.4839	22.5459	21.7166	21.5751	22.1551	21.4375	23.3297	22.9184	21.6023	22.506
	Mm00441891_m1	Cd40	Target	22.2443	22.5612	22.6718	22.8591	22.1087	23.2349	23.1918	22.7716	22.3961	22.2663	23.4315	22.8029	23.6871	24.454	24.4465	24.7032
	Mm00441911_m1	Cd40lg	Target	26.7001	26.7492	25.9767	25.9449	25.4579	27.8389	27.0053	25.8656	26.8064	26.6303	26.5429	26.0908	29.0585	29.0121	26.6803	27.3157
	Mm01277163_m1	Cd44	Target	16.5705	16.6516	16.9353	17.0314	16.7323	16.9544	17.2659	17.3246	16.8162	16.8957	17.2475	16.8188	17.1307	17.3107	17.2784	17.4592
	Mm00487625_m1	Cd46	Target	31.0042	NaN	NaN	NaN	NaN	30.8072	29.9731	29.3387	29.8962	30.9892	NaN	NaN	29.2258	28.7346	29.0306	22.6109
	Mm00438377_m1	Cd55	Target	20.7194	21.3216	21.79	22.4563	21.2942	NaN	22.7791	NaN	20.9329	21.2598	21.7698	21.1416	22.7715	22.8062	22.207	22.8323
	Mm00441914_m1	Cd70	Target	31.1314	NaN	29.9882	NaN	NaN	NaN	NaN	28.3057	27.3345	NaN	NaN	29.9912	29.9006	NaN	NaN	29.8001
	Mm00658576_m1	Cd74	Target	16.3237	15.6393	15.5448	15.8264	14.7916	16.7964	17.0566	15.5097	15.5877	14.367	15.8163	15.2691	16.7776	16.6959	16.0116	16.3844
	Mm00711660_m1	Cd80	Target	20.729	20.7526	21.1646	21.4992	20.6415	21.2643	21.634	21.5542	20.7687	21.2123	21.5277	20.8598	21.4464	21.7667	21.4826	21.7169
	Mm00444543_m1	Cd86	Target	21.5896	21.7847	21.744	22.314	21.183	21.7696	23.0417	22.1125	21.2874	21.4021	21.9946	21.5477	21.8216	22.0145	22.1857	22.1514
	Mm00516248_m1	Cd97	Target	17.7404	17.3182	17.6886	18.1821	17.0359	17.8978	18.482	18.0613	17.5329	17.3904	17.7672	17.3043	18.273	18.0695	17.8157	17.8483
	Mm01164910_m1	Cdk5	Target	21.5939	21.4659	21.8183	22.4892	21.5044	21.7471	22.577	22.1736	21.6622	21.6822	22.0438	21.8423	21.5871	21.7377	21.8203	21.8089
	Mm00473573_m1	Cdo1	Target	20.6431	21.5124	20.8178	21.2448	20.3104	20.7559	22.6681	21.3637	20.3634	19.7526	20.3151	19.6182	19.1554	18.5959	18.4538	19.2817
	Mm00514283_s1	Cebpa	Target	20.0168	19.6058	19.0847	19.4244	18.8232	19.7534	18.9269	19.4781	17.2579	17.4816	17.7699	17.7633	17.9669	17.7862	17.4576	17.5431
	Mm00843434_s1	Cebpb	Target	22.6449	21.6706	21.6564	21.4088	21.7963	22.1393	21.9613	21.5861	19.1525	20.3596	21.1806	20.8129	21.0148	19.0853	20.8174	20.7957
	Mm00515474_m1	Cer1	Target	NaN	NaN	28.7812	NaN	NaN	NaN	29.8657	NaN	NaN	NaN	NaN	30.1027	NaN	NaN	NaN	NaN
	Mm00433909_m1	Cfb	Target	19.9874	20.3771	20.0147	19.8487	19.6251	20.7935	21.6057	20.1077	19.6188	19.5557	20.0807	19.2857	21.5007	21.3414	21.0916	21.2929
	Mm00442664_m1	Cfd	Target	18.6376	18.8033	17.8911	18.5822	18.0252	18.7618	21.443	NaN	17.9741	17.5311	17.8154	17.4197	16.6687	16.7587	16.5454	NaN
	Mm01299243_m1	Cfh	Target	18.8977	18.4353	18.8197	19.3255	18.1681	18.4318	18.9035	18.7722	18.5139	18.7437	18.7941	18.7952	18.5624	18.5996	18.5084	18.4634
	Mm00502018_m1	Cfhr1	Target	NaN	NaN	NaN	NaN	NaN	30.2191	NaN	NaN	NaN	NaN	NaN	NaN	NaN	NaN	NaN	NaN
	Mm00432470_m1	Cfi	Target	31.8763	37.4318	32.4291	31.3288	31.5064	NaN	NaN	31.4059	NaN	35.5658	35.9765	NaN	NaN	35.9747	34.7339	35.0268
	Mm01341415_m1	Cfp	Target	20.7706	19.9914	19.8226	20.7283	19.5603	21.014	21.2698	20.7226	19.6762	19.8253	19.7932	19.7569	20.1188	20.0322	18.7712	19.392
	Mm00445197_m1	Cftr	Target	18.8254	17.8196	18.0216	17.9409	16.8109	19.3263	19.7706	17.4665	18.3205	17.7375	18.3804	17.8205	19.2246	19.6842	18.7937	18.9267
	Mm00657889_mH	Chi3l3	Target	22.7595	23.9198	23.7192	23.7532	22.53	NaN	23.5729	23.8386	22.6861	22.6877	23.459	22.73	21.7844	22.6923	20.8844	22.043
	Mm01312230_m1	Chrna7	Target	NaN	NaN	29.2151	29.5446	NaN	NaN	NaN	30.5722	NaN	30.6386	29.4304	NaN	30.1929	30.8784	30.561	30.6257
	Mm00517855_m1	Chst1	Target	22.8433	23.073	22.8656	23.0792	22.5904	22.8017	23.6948	23.2495	22.8099	22.7664	22.9827	22.5019	22.1734	22.2703	21.9272	21.8839
	Mm00490018_g1	Chst2	Target	25.3284	25.565	24.6904	25.4699	24.7461	25.9983	25.3886	25.7912	23.3047	24.5923	24.8096	25.5739	24.5405	24.6689	25.5097	25.7707
	Mm00488783_s1	Chst4	Target	30.3679	30.1192	28.4399	28.5644	28.609	29.5321	NaN	NaN	29.1175	29.9067	31.7931	27.8855	NaN	31.7	NaN	NaN
	Mm00459364_m1	Cklf	Target	20.6068	19.8632	20.0194	20.7736	19.8114	20.666	20.9656	20.4333	19.836	19.8741	20.2232	19.7391	20.3744	20.4183	20.0757	20.4185
	Mm00480200_m1	Clcf1	Target	25.0401	24.3552	24.2613	24.6702	24.4626	25.287	25.5483	24.8248	24.8362	24.4904	25.0578	24.6943	25.2206	25.3666	25.0789	24.6891
	Mm01183349_m1	Clec7a	Target	18.7594	18.4433	18.7894	18.751	18.16	19.7673	20.1061	NaN	18.5053	18.388	18.8561	18.1865	20.2236	20.1731	19.8357	19.8149
	Mm00442773_m1	Clu	Target	22.0056	21.6196	20.8081	21.388	21.2965	21.765	22.9134	21.8773	20.7379	20.7952	21.0181	20.1268	21.4191	21.654	21.2429	20.9063
	Mm01700212_m1	Cmklr1	Target	19.8946	19.8057	20.0594	20.1584	19.5032	20.1758	20.5962	20.4683	19.5672	19.8077	20.1269	19.8261	20.3763	20.0669	19.8888	20.0882
	Mm00459052_m1	Cmtm2a	Target	26.6609	26.6545	26.7208	26.8675	25.7318	26.0217	26.9125	27.1705	26.0812	25.6453	25.691	26.0013	29.5476	27.8839	26.4436	27.1142
	Mm00459292_m1	Cmtm2b	Target	NaN	30.626	29.5798	NaN	29.6948	30.8123	29.001	NaN	32.0227	30.7125	31.8128	NaN	30.4478	30.2414	NaN	29.5482
	Mm00470315_m1	Cmtm3	Target	18.7941	18.4306	18.7972	19.1325	18.1893	18.703	18.8566	18.6085	18.5076	18.6019	18.8589	18.7718	18.8477	18.8782	18.7616	18.7813
	Mm00463816_m1	Cmtm4	Target	22.3613	22.1878	22.3108	22.7103	21.6552	22.0467	22.6657	22.4144	21.825	22.2492	22.0087	21.9863	21.2113	21.7524	21.5108	21.9646
	Mm00509113_m1	Cmtm5	Target	NaN	29.9606	NaN	29.6775	28.0915	28.3857	29.582	NaN	29.0225	29.8466	29.6492	29.6886	29.696	NaN	29.7248	NaN
	Mm00509048_m1	Cmtm6	Target	19.884	19.5556	19.6822	19.9453	19.4489	19.7881	20.338	19.9403	19.4217	19.5051	19.7705	19.4881	19.81	19.8207	19.5996	19.7726
	Mm00506011_m1	Cmtm7	Target	20.7091	20.591	20.6735	21.1102	20.217	20.8015	NaN	20.9664	20.6733	20.6682	20.7403	20.5061	20.822	20.8553	20.7621	20.8065
	Mm00510311_m1	Cmtm8	Target	25.4159	25.1818	24.7539	24.9131	24.8222	25.113	25.4826	24.9716	24.1111	24.5076	24.5121	24.0761	23.9265	24.5031	24.6464	24.2864
	Mm00516693_m1	Cntfr	Target	26.1003	25.0045	25.7657	26.1744	24.7552	25.6835	26.442	26.651	25.1646	25.4225	25.2941	24.1524	24.796	25.1962	24.2576	25.1591
	Mm00516697_m1	Cntfr	Target	28.0206	26.422	27.6296	26.4411	25.4984	26.3124	25.7101	26.5598	26.1643	26.4075	26.4123	25.1589	25.9691	25.9423	25.5948	26.4266
	Mm00489702_m1	Cntnap1	Target	26.3665	25.8356	26.0727	26.6983	25.6456	26.033	25.8075	26.4997	25.8456	26.3189	26.2037	25.7858	25.6333	26.2835	26.3109	26.5308
	Mm00785297_s1	Cr1l	Target	18.7836	18.4427	18.8299	19.312	18.1849	18.5212	18.7187	18.8647	18.5897	18.6557	18.7569	18.7278	18.6532	18.6219	18.4047	18.6298
	Mm00801681_m1	Cr2	Target	NaN	NaN	27.8272	26.1035	24.8794	NaN	28.9433	28.9106	29.2387	28.7227	27.7307	27.6769	31.2379	29.8379	28.5922	28.7762
	Mm01293920_s1	Crh	Target	NaN	NaN	30.0387	NaN	NaN	NaN	NaN	30.2111	28.5015	NaN	NaN	NaN	NaN	NaN	NaN	NaN
	Mm00517026_m1	Crlf1	Target	25.3252	23.3611	24.7135	16.8332	24.4519	24.8807	25.6556	24.8373	24.5254	25.8258	25.3524	24.2278	24.7187	24.0858	24.7215	24.8339
	Mm00432680_g1	Crp	Target	31.5232	NaN	NaN	NaN	NaN	NaN	31.6538	NaN	NaN	NaN	29.506	31.22	31.0232	NaN	29.1407	30.1686
	Mm00432686_m1	Csf1	Target	18.7528	19.0374	19.6027	19.3039	19.0884	19.5366	19.9552	19.7631	19.3679	19.3964	19.7382	19.0363	19.9706	20.1256	20.2522	20.0306
	Mm00438328_m1	Csf2	Target	26.0116	25.7423	25.1981	25.9501	25.7134	NaN	28.3926	NaN	25.5983	24.6863	25.3876	24.6165	26.7143	25.8365	25.5472	25.8412
	Mm01290062_m1	Csf2	Target	26.4608	26.7211	26.1272	26.4091	25.7906	28.0408	28.8353	27.1376	25.1375	25.437	27.491	25.4345	27.1336	27.6046	26.7377	26.5195
	Mm00438331_g1	Csf2ra	Target	18.793	18.2094	18.1787	18.619	17.9752	18.8277	18.7384	18.2551	18.0906	18.2032	18.3413	18.1211	18.8726	18.5844	18.4012	18.3951
	Mm00655745_m1	Csf2rb	Target	17.9865	17.7375	17.9812	17.9355	17.3565	18.0238	18.4662	17.8747	18.078	17.674	17.9998	17.7388	18.8402	18.5748	17.8093	18.3263
	Mm00438334_m1	Csf3	Target	27.7689	27.3227	27.8606	27.2988	28.3602	NaN	29.4508	NaN	27.5609	28.4878	29.2815	26.0474	28.2012	29.4198	NaN	27.9162
	Mm00438335_g1	Csf3	Target	27.5481	27.3668	28.2743	27.6968	28.2844	28.0244	29.5845	28.1354	29.8115	27.7814	28.3865	26.3735	28.6277	29.8843	28.2988	29.5469
	Mm00432772_m1	Ctf1	Target	26.6954	26.7346	26.619	26.2698	26.8568	NaN	27.4024	NaN	25.1435	25.8278	25.6024	25.8103	25.4502	25.1971	25.7527	25.3221
	Mm00486849_m1	Ctla4	Target	25.5265	25.183	25.3563	25.0935	24.9591	25.916	25.8394	24.8315	24.8369	25.2196	25.5287	24.7892	25.6152	25.3	25.6942	25.2278
	Mm00436454_m1	Cx3cl1	Target	23.0306	22.8277	23.2897	23.4482	22.6999	23.302	24.7566	23.571	22.777	22.6223	23.4123	22.999	23.2902	23.1782	23.0164	23.2987
	Mm02620111_s1	Cx3cr1	Target	20.9759	21.1971	21.8117	21.5726	21.0029	21.4529	20.9381	21.1454	21.6755	21.7135	22.007	21.5999	22.748	23.1941	23.5286	23.6048
	Mm04207460_m1	Cxcl1	Target	22.4228	21.8261	21.5894	22.2533	22.2635	NaN	24.8859	NaN	21.4392	21.524	22.355	21.2857	22.2904	22.3829	21.7237	21.7741
	Mm00433859_m1	Cxcl1	Target	22.3059	21.8904	21.521	22.3449	22.7179	23.7675	25.8921	23.6265	21.4395	21.5676	22.5018	21.4071	22.5108	22.8249	21.7691	22.0263
	Mm00445235_m1	Cxcl10	Target	23.1315	22.6398	21.7293	21.486	21.3657	24.3659	24.7381	21.7851	20.9584	20.4658	22.0853	21.14	24.7615	25.8089	24.9484	25.22
	Mm00444662_m1	Cxcl11	Target	25.3806	26.7541	24.8337	23.7892	23.8114	27.2413	27.1146	23.556	24.068	23.2096	24.9352	24.4995	28.3067	27.9238	28.4101	29.2644
	Mm00445553_m1	Cxcl12	Target	17.412	16.776	16.82	16.6968	16.6784	17.6604	18.1149	16.7674	16.722	16.5818	17.0746	16.2819	17.0787	17.7629	17.3068	17.5158
	Mm00444699_m1	Cxcl14	Target	NaN	NaN	NaN	NaN	NaN	NaN	NaN	NaN	NaN	NaN	NaN	NaN	NaN	NaN	NaN	NaN
	Mm00469712_m1	Cxcl16	Target	19.2677	18.7845	18.8762	18.7591	18.5265	19.4464	19.745	18.8794	18.7851	18.6451	19.3636	18.6044	19.2769	19.623	19.3089	19.7008
	Mm00463791_m1	Cxcl17	Target	NaN	27.0097	30.0742	NaN	28.9514	28.6948	NaN	NaN	28.0442	29.2219	28.885	29.829	24.512	27.8732	25.5887	27.0609
	Mm00436450_m1	Cxcl2	Target	19.4454	18.8773	18.5993	18.2224	18.7922	22.6938	23.4134	19.7939	18.6973	19.1193	19.6546	18.2181	21.3232	21.7403	21.2909	21.129
	Mm01701838_m1	Cxcl3	Target	20.4145	20.3592	21.1066	20.9006	20.7985	23.042	24.159	22.1217	20.7084	21.4396	21.3437	20.6078	23.5348	24.6567	22.9534	22.9676
	Mm00436451_g1	Cxcl5	Target	19.9979	19.5303	19.8212	19.4778	19.9281	22.9467	23.402	21.1787	19.465	19.3058	20.3345	18.815	22.8537	23.7952	23.4108	23.5366
	Mm00434946_m1	Cxcl9	Target	23.3761	22.8113	21.3197	21.0724	20.5557	23.8911	23.8993	20.6482	21.7494	19.4744	21.9934	20.8684	23.6752	24.3147	23.2465	23.8112
	Mm00438259_m1	Cxcr3	Target	23.2823	23.2827	23.1786	23.1726	22.7701	23.6987	24.6088	23.2066	23.2255	22.7162	23.507	23.0538	24.1338	23.9384	23.472	23.7372
	Mm99999054_s1	Cxcr3	Target	22.9094	22.6792	22.5854	22.6976	21.8062	22.7934	24.152	22.5036	22.7514	21.8327	23.1855	22.2417	22.9865	23.5221	22.8029	23.1968
	Mm01292123_m1	Cxcr4	Target	19.8252	19.8442	19.7656	19.8111	19.5302	19.8692	20.3896	20.2096	19.8163	19.7548	20.2896	19.4577	19.7586	19.9655	19.7597	20.0555
	Mm02620517_s1	Cxcr6	Target	22.7898	22.6585	22.7141	22.4513	22.2068	22.85	23.575	22.6253	22.8323	22.6302	23.2022	22.4985	23.2625	23.5535	22.7948	23.3447
	Mm02619632_s1	Cxcr7	Target	25.3668	25.6831	26.6755	26.2073	25.762	25.4661	26.9142	26.9757	25.7526	25.7658	26.4197	25.7673	25.9949	27.5814	27.788	26.971
	Mm01287743_m1	Cybb	Target	16.5256	16.0183	16.7336	16.461	15.7175	16.3206	16.8717	15.925	16.2759	15.8196	16.6213	16.189	16.7522	16.8445	16.7868	16.7111
	Mm00558507_m1	Cyp26b1	Target	23.8189	23.8724	24.5673	24.9054	23.3533	23.6368	24.4924	24.0261	22.9675	23.8509	23.6702	22.9634	22.93	23.3896	23.7753	23.5353
	Mm04207950_g1	Darc	Target	22.9959	23.2977	23.2555	23.6988	23.3824	22.7089	23.7485	24.4132	23.2243	23.2902	23.5281	23.2569	23.6358	23.2779	23.0647	23.5886
	Mm00554529_m1	Ddx58	Target	20.7134	20.1543	20.0767	19.8873	19.6401	NaN	21.3876	NaN	19.653	19.9273	20.1776	19.7773	20.8251	21.0747	20.7208	20.973
	Mm00552449_m1	Dnajc8	Target	18.7387	18.6396	18.7074	18.9755	18.4582	NaN	19.1131	NaN	18.6501	18.5504	18.8061	18.5899	18.7303	18.7805	18.7351	18.7682
	Mm00469294_m1	Ebi3	Target	22.4239	21.4442	21.7527	21.6732	21.1842	21.9368	22.4839	21.7818	21.1727	21.4453	21.6093	21.2075	22.1483	21.8071	21.0348	21.3365
	Mm00723601_m1	Eda2r	Target	24.6553	24.4893	24.4681	24.7391	23.5576	24.3163	24.7572	24.8635	24.3231	24.4889	24.8401	24.0637	24.9403	24.6495	25.371	24.9676
	Mm01187858_m1	Egfr	Target	21.7904	21.7458	20.9604	22.0608	21.3994	NaN	22.1532	NaN	21.0845	21.8383	21.8149	21.7489	21.4396	21.2073	21.4461	22.0372
	Mm00433023_m1	Egfr	Target	20.3983	20.3548	20.8385	21.2657	20.1367	19.9719	20.8322	20.6848	20.2483	20.7679	20.652	20.5052	20.4354	20.323	20.4238	20.7111
	Mm00469310_m1	Ela2	Target	31.3527	27.8645	28.58	27.6306	30.3385	NaN	29.8621	27.4768	27.9506	25.2593	27.427	25.7816	27.9031	27.8861	25.7232	27.4049
	Mm00514706_m1	Ephx2	Target	22.7512	23.1437	21.6659	22.8656	21.8535	22.8382	23.6882	22.746	22.647	21.8598	21.8425	22.0111	20.703	21.6358	20.3043	21.4188
	Mm00433126_m1	Epo	Target	NaN	NaN	NaN	NaN	NaN	NaN	NaN	30.9938	NaN	NaN	NaN	NaN	30.8203	NaN	NaN	NaN
	Mm00472842_m1	Erap1	Target	19.9849	19.7958	20.2751	20.5643	19.4496	20.2287	20.8206	20.4287	20.2261	19.9411	20.3911	19.9813	20.5338	20.6936	20.2536	20.5168
	Mm00658541_m1	Erbb2	Target	25.1101	24.5772	24.9632	25.5677	24.5924	24.7956	25.0918	24.9219	23.8028	25.1261	24.6167	23.994	24.6435	24.783	25.1038	24.9986
	Mm00514794_m1	Ereg	Target	25.3869	25.5323	25.2863	25.5097	26.3997	25.842	26.3836	27.4576	24.143	25.4204	24.8267	24.3009	25.6351	25.4153	26.1322	26.4373
	Mm00554113_m1	F11r	Target	21.5399	21.1999	21.2706	21.6599	21.2539	21.5496	22.2941	21.2524	21.0517	20.927	21.5493	20.7683	21.209	21.5229	20.6656	21.3734
	Mm00438843_m1	F2	Target	NaN	NaN	NaN	31.0393	NaN	29.8585	31.0277	NaN	29.4233	NaN	NaN	29.8863	30.4386	NaN	32.7083	NaN
	Mm00438851_m1	F2r	Target	20.5083	20.1424	20.7714	20.8071	20.2413	20.368	20.9103	20.1617	20.6455	20.8476	21.1564	20.7349	19.8868	20.5142	20.5597	20.6632
	Mm00433160_m1	F2rl1	Target	23.3199	22.821	23.6177	23.8346	23.4688	NaN	24.554	NaN	22.742	23.6749	23.8244	22.6254	24.7381	24.3126	24.3611	24.8033
	Mm00438853_m1	F3	Target	19.6778	19.8237	20.0085	20.3675	19.8246	19.8147	20.371	20.1361	19.8102	20.2869	20.2096	20.1739	19.7498	20.4303	20.1781	20.2967
	Mm00445878_m1	Fabp4	Target	14.7875	14.8071	14.0116	15.135	13.8206	14.3814	15.3498	14.6905	14.5423	13.9862	13.8413	14.0663	13.3549	13.601	12.7966	13.0494
	Mm01295675_g1	Fabp4	Target	15.6755	15.8263	14.8702	16.1915	14.6618	15.4548	16.6273	15.5501	15.2388	14.5319	14.6453	14.6953	13.9736	14.0171	13.6784	13.6894
	Mm00508056_m1	Fam3b	Target	NaN	NaN	29.3515	28.2138	NaN	28.0789	NaN	28.9265	25.7431	26.1759	25.8111	26.3707	NaN	28.2907	27.393	28.7815
	Mm00506835_m1	Fam3c	Target	19.4561	19.0266	19.351	19.4775	19.0776	19.5232	19.6741	19.4393	19.1277	19.1278	19.4577	18.9902	19.5477	19.716	19.3656	19.4672
	Mm00433237_m1	Fas	Target	21.7716	22.4141	22.4805	22.5452	22.1886	22.2652	22.7739	22.7732	22.2103	22.132	22.8228	21.9439	22.5317	22.7194	22.5594	22.6676
	Mm00438864_m1	Fasl	Target	28.6775	26.3069	25.5853	25.3055	25.6432	28.6888	27.4053	26.7163	26.0699	25.2507	26.5084	25.0928	25.9073	26.1539	25.6825	25.6942
	Mm00438867_m1	Fcer1a	Target	24.4047	25.4808	25.6022	27.1775	24.7551	24.9936	26.7221	27.8221	24.8786	25.3386	25.4003	25.7567	25.1659	25.5293	25.2368	25.2687
	Mm02343757_m1	Fcer1g	Target	15.554	15.1576	15.4309	15.5533	14.9378	15.305	15.6737	15.31	15.2489	15.2495	15.6796	15.2631	15.3873	15.5066	15.1743	15.4459
	Mm00438875_m1	Fcgr2b	Target	NaN	17.8087	18.6108	18.5255	17.7364	17.1936	17.5341	18.3399	18.3941	18.6306	18.8057	18.3579	17.798	18.3597	18.2795	18.684
	Mm00433275_m1	Fgf10	Target	24.2475	24.2818	24.3736	24.7177	23.813	24.6472	26.137	24.1379	23.7406	23.5264	23.6956	23.9706	24.9547	24.4625	23.7256	24.197
	Mm00679875_m1	Fgf11	Target	24.5412	25.418	25.7757	26.0447	24.9208	24.2468	24.7944	25.483	25.2597	25.3657	25.7088	25.4013	24.685	25.4405	25.858	25.8518
	Mm00802587_m1	Fgf12	Target	NaN	27.9377	29.8696	30.1339	27.8896	28.009	29.0979	29.9023	26.8756	28.1323	29.563	28.7177	28.1686	31.2849	26.7525	31.9992
	Mm00433286_m1	Fgf18	Target	21.8095	22.1351	22.7844	22.812	21.6488	22.2871	22.9641	23.5551	22.0297	22.5187	21.8706	22.7252	22.8376	22.8126	22.5534	22.4136
	Mm00433287_m1	Fgf2	Target	22.6373	23.3397	23.3342	23.8257	23.1626	23.7413	24.1003	24.7228	23.0368	22.8217	22.7078	23.1229	24.2102	24.3315	24.8405	23.784
	Mm00748347_m1	Fgf20	Target	NaN	30.4459	NaN	NaN	NaN	30.4429	NaN	NaN	NaN	29.3667	NaN	NaN	30.6973	NaN	NaN	NaN
	Mm00445621_m1	Fgf23	Target	24.7598	29.2765	27.6674	27.3982	NaN	NaN	29.1813	NaN	25.8102	26.8406	28.0227	25.7738	28.1273	NaN	29.0597	27.9204
	Mm01131929_m1	Figf	Target	21.449	21.6081	21.7675	22.7573	21.3575	21.1419	22.1065	21.9443	21.8085	21.7901	21.7774	22.2686	21.3069	21.2119	21.4832	21.3641
	Mm00442801_m1	Flt3l	Target	23.3679	23.2937	23.7782	23.7477	23.1628	23.7855	24.5765	23.8326	23.7714	23.8334	23.9684	23.7624	24.0088	24.1634	23.7559	23.861
	Mm01256744_m1	Fn1	Target	14.3399	14.5854	15.0151	15.0186	14.7351	15.0293	15.0678	14.7699	14.9053	15.3474	15.5663	15.0327	16.2462	16.2256	16.4419	16.4849
	Mm00487425_m1	Fos	Target	19.9269	19.2522	18.4268	19.6581	19.5421	NaN	20.3994	NaN	19.2815	19.2367	19.8475	18.8751	18.4428	18.3464	17.9023	17.9886
	Mm00487426_g1	Fos	Target	20.2747	19.6145	18.7326	21.5844	19.7429	19.7765	20.8388	20.3195	19.6116	19.5129	20.2457	19.4953	18.8431	18.7212	18.4085	18.4353
	Mm00475162_m1	Foxp3	Target	27.2374	26.4114	26.1062	27.7914	25.2369	26.5392	26.6877	25.5853	25.6577	24.9584	25.782	25.0976	26.2637	27.1924	26.842	26.2808
	Mm00442803_s1	Fpr1	Target	22.1148	22.29	22.2342	21.8002	21.6959	22.8666	23.8787	22.4569	21.8852	22.1285	23.2321	21.9523	23.562	24.3361	23.0208	23.4818
	Mm01962454_s1	Fpr3	Target	NaN	NaN	NaN	NaN	NaN	NaN	NaN	30.2007	NaN	NaN	NaN	29.9628	28.9543	NaN	NaN	28.7838
	Mm00439056_m1	Gal	Target	26.7883	26.8128	27.8267	26.69	25.2373	27.4311	27.5325	28.2466	25.2642	26.3099	25.786	25.01	26.5528	26.3647	26.4253	26.7844
	Mm01159973_m1	Gdf11	Target	24.5539	24.2535	24.5419	24.7938	24.5351	24.6663	24.5937	24.8341	24.734	25.2502	25.0664	24.2331	25.3183	25.6742	25.0048	25.505
	Mm00442228_m1	Gdf15	Target	24.1439	23.7775	23.4639	23.8204	22.8552	23.7695	24.7945	23.6843	22.7672	22.6791	23.2102	22.9322	23.3823	23.3489	22.5185	22.8458
	Mm00807340_m1	Gdf2	Target	NaN	NaN	NaN	NaN	NaN	NaN	NaN	NaN	NaN	NaN	NaN	NaN	NaN	NaN	NaN	NaN
	Mm00433563_m1	Gdf3	Target	23.567	21.915	21.8124	22.3045	21.8546	22.9207	23.0568	22.5401	22.0709	22.7836	22.8118	22.37	22.1172	22.5432	21.8276	22.6838
	Mm00433564_m1	Gdf5	Target	NaN	NaN	29.5687	NaN	NaN	29.746	NaN	29.6062	29.6978	28.9076	NaN	29.6011	28.2683	26.9359	26.8314	27.5404
	Mm01222341_m1	Gdf6	Target	27.9314	26.4345	25.8531	28.4044	25.5572	28.3676	30.9816	29.9669	25.7955	25.8661	26.2089	26.8167	28.4038	25.759	26.5916	25.434
	Mm00433565_m1	Gdf9	Target	29.987	28.8579	NaN	29.1099	NaN	28.3583	27.8741	28.4349	28.5162	29.9513	27.8854	28.2884	29.8557	NaN	29.9255	29.8466
	Mm00433590_g1	Gh	Target	NaN	28.9421	NaN	28.808	29.6696	NaN	NaN	NaN	NaN	29.3727	NaN	NaN	NaN	NaN	NaN	NaN
	Mm00445450_m1	Ghrl	Target	29.5509	NaN	28.9678	31.4272	28.4312	28.8773	NaN	30.9657	29.5717	31.7729	31.4589	NaN	31.3499	28.8338	NaN	28.5401
	Mm00616415_m1	Ghsr	Target	NaN	NaN	NaN	NaN	NaN	NaN	NaN	NaN	NaN	NaN	NaN	NaN	NaN	NaN	NaN	NaN
	Mm00504709_m1	Glmn	Target	22.5366	22.2828	22.616	22.8074	22.2805	22.6126	23.376	22.4555	22.657	22.7726	22.8013	22.6196	22.6001	22.8055	22.5331	22.6645
	Mm02619401_s1	Gpr17	Target	25.046	24.7739	24.7489	25.1821	24.5362	24.2599	25.2065	25.5081	25.8028	24.7251	24.4023	25.4512	24.8571	24.2636	23.7867	24.4353
	Mm00558545_s1	Gpr68	Target	23.5048	23.2914	23.6159	23.5216	22.7487	24.3736	23.7989	23.728	23.3159	23.5266	23.5722	23.1662	24.1698	24.6458	23.7328	24.2899
	Mm00656767_g1	Gpx1	Target	15.2606	14.7135	14.7739	14.841	14.5637	14.8398	14.8182	14.8141	14.7496	14.7978	14.8144	14.8377	14.8836	14.5793	14.184	14.3237
	Mm00515041_m1	Gpx4	Target	20.3248	19.8626	19.8119	20.6497	19.4825	20.3294	20.764	20.4035	19.6741	19.771	19.906	19.9681	19.7719	19.7713	19.6679	19.8288
	Mm00488615_s1	Grem1	Target	22.936	25.7535	27.0482	27.8043	26.5722	24.7445	25.748	26.8116	25.5756	28.2437	25.9102	26.8207	26.6695	28.4102	30.0416	29.8553
	Mm00501909_m1	Grem2	Target	22.1002	22.3578	23.0323	23.2577	22.631	22.5606	22.9605	23.156	22.7787	22.9514	23.6195	22.8238	22.7599	23.6225	23.8684	24.0578
	Mm00433848_m1	Grn	Target	15.5779	14.9827	15.6601	15.7131	14.7413	15.3204	15.5994	15.4529	15.0085	15.2452	15.202	15.2486	15.4155	15.1332	14.9069	14.9849
	Mm00444911_m1	Gsk3b	Target	20.3767	19.9572	20.4466	20.8423	19.9643	20.2367	20.5349	20.7397	20.3115	20.3813	20.4789	20.5868	20.2525	20.3588	20.3763	20.3271
	Mm01197698_m1	Gusb	Target	16.7914	16.3603	16.4793	17.1919	15.7923	16.4102	16.8953	16.8141	16.3594	16.5411	16.4693	16.562	15.9484	15.8397	15.7501	15.6857
	Mm03003537_s1	Gusb	Target	17.2733	16.6645	16.7661	17.3385	16.3492	16.6673	16.9311	16.8246	16.8099	16.7557	16.8179	16.7814	16.6734	16.3315	16.1577	16.1592
	Mm01275264_g1	H2-Q10	Target	23.5458	23.8636	23.584	22.9755	22.3621	24.3817	26.1294	23.9949	23.4218	22.8154	22.808	21.825	22.9225	23.4561	22.5267	22.9596
	Mm00502826_m1	H47	Target	19.8274	19.7246	19.7297	20.1379	19.2686	19.7398	20.358	19.9772	19.4656	19.6013	19.7597	19.5568	19.702	19.6907	19.7507	19.6069
	Mm00454540_m1	Havcr2	Target	19.6053	19.6598	20.3562	20.2903	19.8001	19.2852	19.6431	19.7532	20.2056	20.1916	20.7079	20.2062	19.7605	20.0035	20.3941	20.5813
	Mm00439275_m1	Hc	Target	24.7176	21.9914	22.4087	22.7578	22.1838	22.5323	23.7811	22.777	21.9989	22.965	21.879	21.8062	23.2965	22.7721	21.9095	21.9435
	Mm01299543_m1	Hdac4	Target	22.5969	22.9556	23.0571	23.4215	21.9656	22.5476	22.6183	22.402	22.8258	22.7469	22.7359	22.7406	22.2186	22.3534	22.7825	22.5568
	Mm01299565_m1	Hdac4	Target	21.4085	21.5994	21.7871	21.8585	21.27	21.4555	21.7553	21.7681	21.6695	21.7014	21.7445	21.3782	21.5022	21.5495	21.4452	21.5123
	Mm01299557_m1	Hdac4	Target	22.1229	22.4386	22.6553	22.7576	22.1657	21.8382	22.7337	22.668	22.0869	22.6225	22.8381	22.6105	22.3607	22.245	22.5023	22.3001
	Mm00515941_g1	Hdac5	Target	22.8529	22.4441	22.4921	23.109	22.1373	23.1044	23.6765	23.1735	22.7636	22.7087	22.7642	22.7454	22.4977	22.7384	22.4148	22.5299
	Mm01246076_m1	Hdac5	Target	20.7639	20.6577	20.8827	21.4225	20.373	20.7859	21.5823	21.1019	20.7589	20.8167	21.1162	20.7176	20.6687	20.8036	20.5758	20.7566
	Mm00515917_m1	Hdac5	Target	21.9507	21.664	21.6192	22.1679	21.6575	21.8622	22.1106	21.8363	21.7937	21.7847	21.9057	21.7167	21.8894	22.0488	21.5759	21.7728
	Mm00469527_m1	Hdac7	Target	21.8055	21.4934	21.9538	22.5222	21.5562	21.675	22.536	22.253	21.5479	21.7408	21.7818	21.5346	21.5296	21.8384	21.5559	21.5554
	Mm00469520_m1	Hdac7	Target	20.7594	20.5635	20.6822	21.39	20.4169	20.5284	20.9501	21.1112	20.8231	20.7551	21.1231	20.8337	20.6427	20.7536	20.6719	20.7913
	Mm01293999_m1	Hdac9	Target	22.6663	22.5937	22.7605	23.8227	22.4523	22.8168	23.1133	22.9603	22.7831	22.9617	23.0457	22.9266	23.5089	23.4681	23.6476	23.8087
	Mm01135182_m1	Hgf	Target	21.6097	21.5812	21.7941	22.3863	21.3634	NaN	22.4368	NaN	21.6493	21.7283	21.8267	21.576	21.8136	21.7376	21.3269	21.7545
	Mm01135193_m1	Hgf	Target	22.4861	22.2864	22.6001	23.2186	22.1977	NaN	23.3924	NaN	22.6698	22.407	22.5406	22.3534	22.7128	22.7695	22.3948	22.4863
	Mm01135183_m1	Hgf	Target	21.8464	21.406	21.8264	21.9799	21.4564	22.0492	22.355	22.0398	21.8422	21.7646	22.0111	21.7734	21.8799	21.835	21.6786	21.5468
	Mm01283760_m1	Hif1a	Target	19.4993	19.2254	19.7254	18.4378	19.1498	19.7937	19.8371	19.5917	19.6514	19.8306	20.4999	19.7124	19.8943	20.266	19.8908	20.3845
	Mm00849805_gH	Hmgb1	Target	20.762	20.3244	20.485	21.554	19.9922	20.7636	21.2014	20.7573	20.1493	20.3916	20.5912	20.6067	20.5451	20.4474	20.5511	20.6222
	Mm00516005_m1	Hmox1	Target	17.3718	16.8464	17.26	17.78	16.785	17.4251	17.9129	17.6208	17.0992	17.5839	17.8295	17.4142	16.5885	17.0454	16.9716	17.1293
	Mm01318747_g1	Hprt1	Target	18.647	18.3028	18.4478	18.7894	18.2503	18.6321	18.9211	18.5148	18.4963	18.4861	18.8334	18.5762	18.6013	18.6177	18.3928	18.5576
	Mm01318743_m1	Hprt1	Target	18.7566	18.7018	18.759	19.1595	18.6069	18.6397	19.2488	18.7862	18.4838	18.7544	18.8996	18.7433	18.7003	18.8014	18.777	18.7433
	Mm01324427_m1	Hprt1	Target	19.7426	19.6131	19.7642	20.0857	19.5137	19.8132	20.1859	19.7867	19.7681	19.7193	19.9984	19.7258	19.7401	19.8456	19.6961	19.6928
	Mm00461768_m1	Hpse	Target	19.6303	19.0283	19.386	19.1449	19.0517	19.4255	19.4073	19.3605	18.9104	18.7788	19.414	18.7615	19.3422	19.5715	19.241	19.3567
	Mm00627039_m1	Hrh1	Target	30.0321	30.195	28.9985	NaN	28.7905	NaN	NaN	NaN	29.7697	29.8065	28.8883	28.6575	NaN	29.0286	NaN	NaN
	Mm00434002_s1	Hrh1	Target	25.3516	25.3133	25.2916	25.7508	24.7004	24.8829	26.0234	25.9518	24.8049	25.714	25.6166	25.6703	25.594	25.8816	25.6426	26.4275
	Mm00833431_g1	Hsp90ab1	Target	17.0533	16.8628	17.206	17.6345	16.5982	17.2324	17.566	17.3983	16.8035	17.0067	17.2595	16.9382	17.4688	17.4355	17.4254	17.5419
	Mm00849835_g1	Hspd1	Target	21.3052	20.7117	20.8033	21.7163	20.5046	21.2739	22.2565	21.541	21.159	21.2829	21.316	21.0365	21.4445	21.6809	20.9389	21.4529
	Mm00497600_m1	Icos	Target	23.8322	24.106	24.0366	23.5363	23.6131	24.6664	25.0423	23.5245	23.7842	23.6607	24.4462	23.5271	24.0598	24.869	24.7802	25.1698
	Mm00497237_m1	Icosl	Target	23.5491	23.6051	23.7983	23.7155	23.2667	23.5797	24.5685	23.8264	23.3469	23.7726	23.7761	23.5763	24.0534	24.1168	23.8403	23.9982
	Mm00459183_m1	Ifih1	Target	20.0964	19.835	19.7837	19.4945	19.249	19.6903	20.7594	19.8435	19.7034	19.7676	19.7028	19.6544	20.4956	20.8386	20.5061	20.658
	Mm00616656_s1	Ifna12	Target	NaN	NaN	NaN	NaN	NaN	NaN	29.2405	NaN	NaN	NaN	NaN	NaN	NaN	NaN	NaN	NaN
	Mm01703465_s1	Ifna14	Target	NaN	NaN	NaN	NaN	NaN	NaN	NaN	NaN	NaN	NaN	NaN	NaN	NaN	NaN	NaN	NaN
	Mm00833961_s1	Ifna2	Target	NaN	NaN	NaN	NaN	NaN	29.8989	28.9303	NaN	NaN	29.6257	NaN	NaN	NaN	NaN	NaN	NaN
	Mm00833969_s1	Ifna4	Target	NaN	NaN	NaN	NaN	NaN	NaN	NaN	NaN	NaN	NaN	NaN	NaN	NaN	NaN	NaN	NaN
	Mm00439544_m1	Ifnar1	Target	19.2617	18.8212	19.3099	19.4779	18.8213	19.2203	19.6866	19.3662	19.2147	19.4345	19.5733	19.1577	19.5594	19.7182	19.4966	19.7275
	Mm00494916_m1	Ifnar2	Target	18.08	17.9021	17.7363	18.0685	17.7502	17.8548	18.4193	17.9305	17.5759	17.6325	18.0127	17.6489	17.7171	17.7852	17.5816	17.6484
	Mm00439552_s1	Ifnb1	Target	33.1312	NaN	NaN	NaN	NaN	32.123	NaN	NaN	NaN	NaN	30.2017	NaN	NaN	NaN	NaN	NaN
	Mm00616542_s1	Ifne	Target	35.4585	28.9293	NaN	NaN	NaN	NaN	NaN	NaN	NaN	NaN	NaN	NaN	31.8017	29.3098	NaN	NaN
	Mm01168134_m1	Ifng	Target	28.6801	30.9684	28.8129	29.0223	27.8032	29.9256	NaN	29.1288	29.1928	26.3784	NaN	27.8712	29.129	30.9337	31.0291	30.9584
	Mm99999071_m1	Ifng	Target	27.6115	28.4565	28.377	28.5661	26.873	27.8239	29.9327	28.2833	27.9099	25.0188	30.0787	27.4146	28.916	NaN	29.0336	29.8583
	Mm00599890_m1	Ifngr1	Target	18.9259	18.4772	18.5036	18.8207	18.1736	18.6548	19.0341	18.7294	18.6754	18.6059	18.8283	18.5593	18.5427	18.3666	17.8	18.0849
	Mm00492626_m1	Ifngr2	Target	19.1924	18.7561	18.9317	19.17	18.616	19.1271	19.4309	18.9161	18.5637	18.7495	18.8356	18.7328	19.2023	18.669	18.9994	19.1293
	Mm02529417_s1	Ifnk	Target	22.7738	23.3534	23.6515	24.0213	22.8692	22.817	23.7041	23.7423	23.2569	22.9452	23.8159	23.0709	23.6388	23.7765	23.4726	23.8377
	Mm00439560_m1	Igf1	Target	18.2749	17.7311	17.7525	18.1429	17.5407	18.2575	18.436	17.9124	17.6383	17.6426	18.2129	17.7607	17.8714	17.8548	17.8678	18.0473
	Mm00494922_m1	Igfbp4	Target	18.739	17.8639	18.2734	18.3238	17.8144	NaN	19.763	NaN	17.8526	17.7111	18.1819	17.8758	18.6254	18.255	18.3605	18.5386
	Mm00803668_m1	Ik	Target	19.4663	18.8432	18.8961	19.6622	18.7182	19.4317	20.0153	19.5406	18.966	19.0036	19.3043	18.8588	19.2288	19.2359	19.0462	19.0869
	Mm00439614_m1	Il10	Target	26.4586	26.1352	25.6013	28.4537	25.3206	26.4585	27.4671	28.3074	26.1112	25.7708	26.8316	26.4118	26.4379	26.2519	25.8673	25.7755
	Mm00434151_m1	Il10ra	Target	21.0747	20.5712	20.8172	21.1455	20.421	20.7874	21.4699	20.9031	20.6636	20.7304	21.2023	20.7763	21.0016	20.8517	20.5469	20.759
	Mm00434157_m1	Il10rb	Target	17.7714	17.2264	17.5946	17.8174	16.8319	17.4365	17.7245	17.7158	17.3287	17.6167	17.6005	17.5502	17.6165	17.5108	17.2859	17.4001
	Mm00434165_m1	Il12a	Target	NaN	28.3118	28.4548	30.0353	26.792	NaN	NaN	27.7685	29.1047	26.9026	NaN	NaN	29.936	29.9445	28.485	28.7611
	Mm99999066_m1	Il12a	Target	28.843	29.1283	28.0712	29.3848	27.3015	28.7448	28.8297	27.8082	28.7319	NaN	NaN	NaN	28.4271	NaN	29.4418	NaN
	Mm99999067_m1	Il12b	Target	25.0954	26.9877	25.687	25.7227	25.0409	26.374	28.763	25.8845	25.8195	25.5167	26.5443	25.807	27.2044	28.2976	28.4916	27.8739
	Mm00434174_m1	Il12b	Target	25.784	27.1669	26.5061	26.0695	26.3771	26.9781	27.5233	26.307	26.718	25.2987	26.5754	25.5983	30.7619	30.9916	30.6474	29.048
	Mm00434189_m1	Il12rb1	Target	27.5951	26.819	27.4487	27.3308	25.9444	NaN	29.294	NaN	26.8612	26.5175	26.6523	26.6011	26.7324	27.9361	27.6559	29.0553
	Mm00434200_m1	Il12rb2	Target	25.1906	23.8109	23.8518	24.1121	23.4131	24.0715	24.7104	24.2494	23.6992	23.4898	23.3465	23.4016	24.1859	24.1901	23.2444	23.3047
	Mm99999190_m1	Il13	Target	31.1869	30.3205	NaN	NaN	NaN	NaN	NaN	31.371	29.1325	31.1413	31.1504	30.1133	28.2345	31.0319	NaN	NaN
	Mm00434204_m1	Il13	Target	28.4064	NaN	NaN	NaN	NaN	NaN	NaN	NaN	29.7631	NaN	29.4552	28.0734	29.5488	30.5827	28.6397	30.7112
	Mm00446726_m1	Il13ra1	Target	19.1766	19.6861	19.9912	20.1744	19.6062	19.5875	19.857	19.7666	19.757	19.7881	20.0013	19.8293	19.7276	20.2806	20.5996	20.5727
	Mm01302068_m1	Il13ra1	Target	18.7042	19.6658	20.0134	21.2106	19.6789	19.6464	20.0728	19.8287	19.6727	19.6495	19.6573	19.7246	18.9854	20.3944	20.7483	20.433
	Mm00515166_m1	Il13ra2	Target	24.9392	24.4708	24.0567	24.5224	23.7223	25.5537	27.7325	24.4114	24.0789	24.0578	23.8643	23.1968	26.422	25.0251	25.9566	25.2555
	Mm00434210_m1	Il15	Target	22.1386	21.8914	22.3933	22.5761	21.7342	21.7045	22.4969	22.2906	21.7404	22.179	22.1576	22.0443	21.8912	22.0271	21.7384	21.8467
	Mm00500457_m1	Il15ra	Target	20.986	21.5141	21.7275	22.153	21.7195	21.3324	22.3014	21.7287	21.4613	21.7283	22.0755	21.6598	21.5571	21.5969	21.7615	21.9414
	Mm00516039_m1	Il16	Target	21.6402	20.9917	21.0337	21.3458	20.783	21.4268	21.624	21.3409	21.1172	21.1429	21.405	21.0606	21.5386	21.5685	21.1601	21.5263
	Mm00439618_m1	Il17a	Target	NaN	30.8713	31.7498	31.0566	NaN	NaN	NaN	NaN	NaN	31.4705	NaN	NaN	NaN	31.6025	NaN	NaN
	Mm00521397_m1	Il17c	Target	29.8656	29.2288	NaN	NaN	NaN	NaN	NaN	29.323	30.8148	NaN	NaN	31.2145	NaN	29.1097	NaN	30.9786
	Mm01313472_m1	Il17d	Target	26.5648	26.6431	26.3795	28.0242	25.9645	27.4743	30.3239	26.5849	25.2925	25.5438	25.4746	25.7849	26.2622	26.2862	26.1376	26.1619
	Mm00521423_m1	Il17f	Target	NaN	29.5026	NaN	30.7795	NaN	30.9405	NaN	30.7342	NaN	31.0101	NaN	30.8101	30.8188	30.986	NaN	29.8551
	Mm00434214_m1	Il17ra	Target	19.9588	19.9452	20.5279	20.424	19.7458	NaN	20.7801	NaN	19.9962	20.3676	20.6149	19.8993	20.5877	20.7305	20.5944	20.7925
	Mm00444704_m1	Il17rb	Target	29.5217	26.7274	28.9333	27.9154	27.2278	27.7181	27.839	28.306	27.2981	27.9277	26.7961	26.3877	27.5201	25.758	26.7423	26.7656
	Mm00434225_m1	Il18	Target	21.7292	21.6624	21.8097	22.461	21.255	21.7485	22.6564	22.0481	21.4114	21.7506	21.8352	21.6242	21.7351	22.0396	21.5447	21.5465
	Mm00456733_m1	Il18bp	Target	22.8119	22.4422	22.2355	21.8096	21.4315	22.9485	23.5595	22.9107	22.1039	21.508	22.6791	21.8138	22.3581	22.408	21.6398	21.9165
	Mm00516053_m1	Il18rap	Target	24.8315	25.3872	24.8289	25.6176	24.6552	27.0001	26.7611	25.6024	25.513	24.5915	25.5278	24.6631	26.0548	26.2713	25.2409	25.6415
	Mm01288324_m1	Il19	Target	NaN	31.0511	NaN	29.6145	30.8666	NaN	29.9294	30.9072	29.6414	NaN	29.8971	29.9675	NaN	30.9598	NaN	NaN
	Mm00439620_m1	Il1a	Target	23.4026	23.3387	23.4312	23.7755	22.5799	23.9344	24.6131	23.7162	23.2588	22.8666	23.067	22.587	23.7711	23.9997	23.3386	23.4387
	Mm01336189_m1	Il1b	Target	19.4298	19.2276	19.4369	19.4532	19.3353	23.5982	23.9227	20.7986	18.9044	19.1162	19.8844	18.7211	22.2747	23.5528	22.4353	22.6261
	Mm99999061_mH	Il1b	Target	20.6984	20.5329	20.6305	20.0947	20.2942	24.9296	25.3884	21.767	19.9168	20.3404	21.2837	19.7951	23.7596	24.4263	23.7171	23.6435
	Mm00462022_g1	Il1f10	Target	26.2954	27.9843	26.8242	27.3781	25.365	26.4667	27.4503	27.1827	25.9597	28.0504	26.4067	25.8282	27.7831	27.0768	27.0379	25.8803
	Mm00497802_m1	Il1f5	Target	31.1729	NaN	NaN	NaN	31.3217	NaN	NaN	NaN	24.9147	NaN	24.8521	25.7152	NaN	NaN	NaN	31.3054
	Mm00457645_m1	Il1f6	Target	NaN	NaN	NaN	NaN	NaN	NaN	NaN	NaN	27.4256	NaN	25.5449	26.7117	NaN	NaN	NaN	NaN
	Mm00463327_m1	Il1f9	Target	22.3547	21.8093	21.5194	21.7929	21.7743	25.6449	26.5599	23.3288	21.7513	22.068	22.3709	21.2972	24.6204	26.9563	24.8803	25.257
	Mm00434237_m1	Il1r1	Target	19.8039	19.5851	19.7513	20.1848	19.8393	NaN	20.7668	NaN	19.9747	19.8634	20.451	19.7935	20.364	20.7425	20.7219	20.8034
	Mm00492638_m1	Il1rap	Target	20.8814	20.9275	21.4114	21.7369	20.9342	21.5136	21.7042	21.8368	21.1078	21.436	21.7269	21.2669	21.5581	21.7041	21.8171	21.7053
	Mm00472725_m1	Il1rapl2	Target	NaN	NaN	NaN	NaN	NaN	NaN	NaN	NaN	NaN	NaN	NaN	NaN	NaN	NaN	NaN	NaN
	Mm00516117_m1	Il1rl1	Target	20.1962	20.7685	21.6776	23.224	21.2625	21.0373	21.8398	21.9523	21.8693	22.0322	21.9829	22.0464	21.7234	22.3205	22.1221	22.11
	Mm00519250_m1	Il1rl2	Target	21.8388	22.0099	22.3334	22.6938	21.8388	21.9842	22.8051	22.8123	22.2033	22.4559	22.3704	22.2289	21.7151	22.6938	22.9157	22.7952
	Mm01337566_m1	Il1rn	Target	16.1318	15.891	16.2617	16.4733	15.7793	16.6258	16.7244	16.2989	15.9655	16.4976	16.32	16.0021	16.5058	16.6455	16.4071	16.4187
	Mm00434256_m1	Il2	Target	30.5856	30.9244	29.5685	29.4067	29.5281	28.2851	30.7416	NaN	30.9387	29.5723	30.851	28.5948	29.6369	29.6786	28.4917	29.5566
	Mm99999222_m1	Il2	Target	NaN	28.3508	NaN	29.5985	27.8287	26.7931	NaN	28.3955	27.6038	27.8741	NaN	28.356	27.8057	27.825	29.474	29.605
	Mm00445341_m1	Il20	Target	NaN	NaN	NaN	NaN	NaN	NaN	NaN	NaN	NaN	NaN	NaN	NaN	NaN	NaN	NaN	NaN
	Mm00517640_m1	Il21	Target	NaN	NaN	NaN	NaN	NaN	NaN	NaN	NaN	NaN	NaN	NaN	NaN	NaN	NaN	NaN	NaN
	Mm00444241_m1	Il22;Iltifb	Target	NaN	NaN	NaN	NaN	NaN	NaN	NaN	NaN	NaN	NaN	NaN	NaN	NaN	NaN	NaN	NaN
	Mm00663697_m1	Il22ra1	Target	NaN	NaN	31.6851	NaN	NaN	NaN	NaN	NaN	25.5289	NaN	25.8988	25.6998	NaN	30.9464	NaN	29.4749
	Mm00617572_m1	Il22ra2	Target	29.8493	NaN	29.2911	30.994	NaN	NaN	29.1081	NaN	28.2446	29.1402	27.1878	28.113	28.4281	26.718	26.2118	26.5413
	Mm01160011_g1	Il23a	Target	28.9348	27.5217	27.765	29.1961	27.8808	NaN	NaN	NaN	27.4571	28.2454	28.261	28.0651	30.7502	NaN	30.3191	30.5692
	Mm00518984_m1	Il23a	Target	28.8888	NaN	28.4752	25.1201	25.7915	NaN	NaN	26.7937	27.3068	26.8005	28.1143	26.0316	26.9953	29.4586	NaN	29.5169
	Mm00519943_m1	Il23r	Target	23.8146	23.329	23.5239	23.9208	26.586	22.4615	24.6569	22.7718	24.7442	23.1359	23.7631	24.9047	24.4335	27.0974	23.4903	25.7145
	Mm00474102_m1	Il24	Target	NaN	NaN	NaN	NaN	NaN	NaN	NaN	NaN	NaN	NaN	NaN	NaN	NaN	NaN	NaN	NaN
	Mm00461164_m1	Il27	Target	28.6963	26.9134	27.2025	26.6035	26.3486	29.2404	27.6869	27.4178	27.2329	25.834	28.9844	26.3557	26.7802	26.7074	26.8295	26.8127
	Mm00497259_m1	Il27ra	Target	23.3018	22.487	23.1767	23.3513	22.5064	23.0332	23.6571	22.8103	22.6012	22.7399	22.7532	22.8221	23.6189	23.2966	22.8261	23.4492
	Mm00663660_g1	Il28b	Target	NaN	NaN	NaN	NaN	NaN	NaN	NaN	NaN	NaN	NaN	NaN	NaN	NaN	NaN	NaN	NaN
	Mm00558035_m1	Il28ra	Target	28.5166	27.6215	28.8118	28.9143	28.3027	28.4995	NaN	28.2104	26.8003	27.3797	26.4686	25.8052	26.2572	27.9198	26.5823	28.2761
	Mm01192973_m1	Il28ra	Target	29.7502	26.6632	28.727	28.876	27.338	30.7505	27.8573	30.2746	26.88	26.6687	26.7706	25.8225	27.0424	27.1219	27.0184	26.562
	Mm00442885_m1	Il2rg	Target	19.5017	19.3041	19.4482	19.7339	18.9067	19.8616	19.8656	19.5509	19.4064	19.2057	19.7578	19.0074	20.4415	20.6071	20.4241	20.5379
	Mm00439631_m1	Il3	Target	NaN	NaN	NaN	NaN	NaN	NaN	NaN	NaN	NaN	NaN	NaN	NaN	NaN	NaN	NaN	NaN
	Mm00519844_m1	Il31ra	Target	27.2434	28.1735	29.1987	29.088	28.2295	28.9254	30.9819	28.705	25.7278	29.8194	26.7373	26.8301	29.8154	28.5138	28.6993	27.2519
	Mm00505403_m1	Il33	Target	19.3327	19.4284	19.7935	19.7388	19.0736	20.0296	20.2476	19.793	18.9535	19.2239	19.7534	19.0557	20.4294	20.7689	20.9002	20.8252
	Mm00434273_m1	Il3ra	Target	21.0075	20.2787	20.3174	20.7439	19.9115	20.5624	20.8298	20.5629	20.4619	20.4394	20.4679	20.4854	20.3974	20.3893	19.8216	20.3383
	Mm00445259_m1	Il4	Target	30.54	NaN	NaN	NaN	NaN	NaN	NaN	NaN	NaN	NaN	NaN	NaN	NaN	NaN	NaN	NaN
	Mm00439634_m1	Il4ra	Target	19.3766	19.3862	20.2363	20.5218	19.6747	19.8254	20.5509	20.4205	20.0258	19.8037	20.3599	19.8338	20.0423	20.3947	20.1949	20.2999
	Mm00439646_m1	Il5	Target	29.5527	27.9209	29.8206	29.7484	29.2598	NaN	NaN	NaN	NaN	NaN	NaN	29.1787	29.7203	29.6578	30.6382	NaN
	Mm00434284_m1	Il5ra	Target	29.0421	31.4393	29.5154	NaN	29.3702	27.7603	28.6754	29.3072	29.4022	NaN	NaN	28.0611	28.256	28.693	28.8035	31.4546
	Mm01210733_m1	Il6	Target	25.5937	25.8424	26.404	26.4352	27.0045	26.7463	28.467	27.052	26.2029	25.7091	27.532	25.8315	27.1564	26.8457	27.493	26.8058
	Mm00446190_m1	Il6	Target	25.348	24.8169	25.8319	25.9533	25.7274	25.8375	26.9989	25.6659	25.4189	24.8199	25.5771	24.8472	25.1385	25.2711	25.5337	26.1074
	Mm01210732_g1	Il6	Target	25.7584	25.6171	26.1572	26.2935	25.8023	28.3996	28.8883	27.4126	25.7172	24.3828	26.3739	25.1077	26.61	25.73	25.491	25.6378
	Mm00439653_m1	Il6ra	Target	22.0318	21.8103	21.7325	22.2302	21.4582	21.4874	21.6657	22.0644	22.0156	22.0401	21.8672	21.7681	21.7766	21.5981	21.7567	21.6943
	Mm00439665_m1	Il6st	Target	17.884	17.7255	17.7845	18.466	17.446	NaN	18.3851	NaN	17.7053	17.7652	17.9237	17.7412	17.7408	17.9434	17.751	17.9402
	Mm00434295_m1	Il7r	Target	18.2498	17.7263	NaN	18.2851	17.5506	17.658	18.1176	17.9956	17.8127	17.5452	17.9477	17.7049	17.7561	17.7365	17.5618	17.6485
	Mm00731329_s1	Il8ra	Target	22.328	21.3868	22.1642	21.5768	21.0892	22.5149	22.4128	21.7591	21.7077	21.645	21.7127	21.3185	22.2568	21.9724	21.5024	21.9994
	Mm00438258_m1	Il8rb	Target	23.3969	23.0976	23.7441	23.5185	23.1919	25.1811	25.7151	24.2499	23.4233	23.2427	24.1694	22.6444	24.8178	25.8552	24.8302	25.5982
	Mm00434305_m1	Il9	Target	NaN	NaN	NaN	NaN	NaN	NaN	NaN	NaN	NaN	NaN	NaN	NaN	NaN	NaN	NaN	NaN
	Mm00439683_m1	Inha	Target	26.9601	27.3963	26.5161	28.4789	26.6137	27.0332	26.7438	27.1476	30.5266	28.6918	29.0067	28.3417	25.6919	27.586	26.6217	27.7709
	Mm00434339_m1	Inhba	Target	20.819	21.7254	22.8096	22.7445	22.4069	21.6732	22.1991	22.4624	22.2911	22.4285	22.9009	22.0096	22.1651	23.3719	23.4089	23.6441
	Mm01286587_m1	Inhbb	Target	22.9623	22.8075	23.7697	22.7943	22.8279	22.6168	23.0456	22.7975	23.0681	23.2682	23.3911	22.7577	22.705	23.2012	23.262	23.1939
	Mm00731595_gH	Ins2	Target	NaN	29.1461	NaN	NaN	NaN	NaN	NaN	NaN	NaN	NaN	NaN	NaN	NaN	NaN	NaN	NaN
	Mm00434254_m1	Irak1	Target	20.9807	20.7458	20.7964	21.0283	20.6227	20.8689	21.2853	20.8943	20.7346	20.4322	20.8618	20.5921	20.8346	20.8752	20.7968	20.8386
	Mm00549143_m1	Irak2	Target	21.2359	21.2035	21.3293	21.1647	20.7643	21.3093	21.753	21.4073	21.0141	20.9173	21.416	20.8151	21.5332	21.5643	21.5015	21.6484
	Mm00518541_m1	Irak3	Target	21.1691	21.1932	21.5872	21.6562	21.332	21.2447	21.4486	21.5954	21.2465	21.4036	21.5385	20.8991	21.3376	21.4308	21.3306	21.4507
	Mm00459443_m1	Irak4	Target	20.8179	20.4723	20.8149	21.3618	20.4074	20.6032	21.4018	20.8247	20.5983	20.3218	20.7773	20.4349	20.7927	20.9091	20.7611	20.7508
	Mm00516779_m1	Irf3	Target	21.6026	21.2758	21.4956	21.8111	20.9207	21.8474	21.9156	21.2788	21.3085	21.5616	21.7548	21.5027	21.5535	21.8252	21.313	21.6704
	Mm01203177_m1	Irf3	Target	21.0179	20.7886	21.1565	21.4172	20.7756	21.0923	21.4714	21.1549	20.8615	21.0467	20.8898	20.7383	21.1263	21.4208	20.8412	20.9992
	Mm00516788_m1	Irf7	Target	21.7444	20.9565	20.154	19.6533	19.304	21.6285	22.8116	20.0631	19.7891	20.4142	20.4809	19.4596	22.2563	22.4165	21.7184	22.1513
	Mm00801807_m1	Itgal	Target	20.6967	20.7912	21.0608	20.9	20.4536	21.5799	21.9824	21.1464	20.8041	20.6813	21.4117	20.533	22.3392	22.4138	21.7437	22.6285
	Mm00434455_m1	Itgam	Target	16.9428	17.295	17.7188	17.6295	17.1942	17.212	17.5138	17.4229	17.6845	17.6734	18.0105	17.4349	17.7932	18.0983	18.0629	18.2514
	Mm00434513_m1	Itgb2	Target	16.2192	15.9172	16.1224	16.4459	15.929	16.359	17.07	16.1662	15.9849	16.158	16.1362	15.966	16.8006	16.6137	16.4261	16.3623
	Mm00492710_m1	Itgb2l	Target	NaN	28.9108	NaN	NaN	NaN	NaN	NaN	NaN	30.6387	29.3865	28.9345	29.363	NaN	NaN	30.4565	30.5523
	Mm01269869_m1	Itgb6	Target	30.0206	31.0092	27.0378	28.7914	26.6615	27.8311	29.8948	29.1239	26.7948	28.1151	27.2818	27.1666	28.1527	28.8546	28.3666	27.1297
	Mm00600614_m1	Jak1	Target	18.0984	17.7493	18.2844	18.6965	17.7472	18.1811	18.5526	18.3935	18.1293	18.127	18.314	18.2229	18.3735	18.4711	18.321	18.484
	Mm01208489_m1	Jak2	Target	20.1931	20.3175	20.5337	20.7923	20.1118	20.5342	21.3624	20.8009	20.4731	20.6785	20.7521	20.5887	20.8377	21.0158	20.7854	20.7978
	Mm00439962_m1	Jak3	Target	21.8895	21.2885	21.6268	22.0086	21.6541	NaN	22.0809	NaN	21.3647	21.4566	21.8201	21.2472	21.5505	21.7428	21.6046	22.0655
	Mm00495062_s1	Jun	Target	18.8966	18.7863	18.7546	18.7344	18.4317	18.4327	18.8299	18.6693	18.7172	18.5343	18.8409	18.5446	18.8836	18.7797	18.7727	18.8082
	Mm00445212_m1	Kit	Target	22.5737	22.047	22.3633	23.1646	22.4258	22.3727	23.2055	23.3075	22.3335	22.4695	22.8034	22.2004	22.2974	22.4575	22.2462	22.1687
	Mm00442972_m1	Kitl	Target	20.7956	20.5388	20.5419	21.2766	20.202	20.579	21.428	20.8428	20.7524	20.3898	20.7793	20.5488	20.9431	20.7483	20.4717	20.6961
	Mm00516184_m1	Klf6	Target	18.8428	18.7971	19.2069	19.3788	18.7306	18.6961	19.1167	19.2401	18.7871	18.8168	19.4903	18.969	18.5815	17.034	18.6736	18.6297
	Mm00434658_m1	Klkb1	Target	25.8577	25.808	25.7186	25.7071	25.2203	24.7416	25.7883	25.8374	25.6484	25.8012	25.1381	24.9314	25.6461	25.7684	24.8459	25.7515
	Mm00516879_m1	Klrg1	Target	27.3496	27.6838	28.3922	NaN	26.7497	26.6451	27.6937	27.5875	26.3836	26.143	26.7661	NaN	27.8993	27.3106	28.5024	30.031
	Mm00445679_m1	Kng1	Target	NaN	NaN	NaN	NaN	NaN	NaN	NaN	NaN	NaN	NaN	NaN	NaN	NaN	NaN	NaN	29.8863
	Mm00492992_g1	Krt1	Target	NaN	NaN	30.721	NaN	NaN	NaN	NaN	NaN	19.1646	29.8817	18.5452	19.7457	30.1433	27.7029	NaN	24.7652
	Mm00466676_m1	Krt7	Target	25.3777	24.5723	24.9084	25.0767	24.963	24.3368	24.7459	24.8285	24.4494	25.4731	26.3047	24.0166	23.339	23.8718	24.4149	24.1972
	Mm00835759_m1	Krt8	Target	30.3346	23.6882	23.3001	24.3279	24.641	24.3165	27.9665	25.6316	22.2239	23.7715	25.5025	23.305	22.7757	23.0477	22.7505	22.8132
	Mm00493139_m1	Lbp	Target	19.191	19.638	20.0713	19.9858	19.1482	19.1954	20.0402	19.7978	19.4174	19.3472	19.4613	19.378	19.307	19.411	18.7774	18.7901
	Mm03024199_gH	Lefty1;Lefty2	Target	24.6977	25.3921	25.3904	25.7643	24.7162	25.6887	25.9799	25.2046	24.9215	25.7151	25.1121	24.8085	25.6869	25.8402	25.5882	25.7251
	Mm00774547_m1	Lefty2	Target	NaN	NaN	NaN	NaN	NaN	NaN	NaN	NaN	NaN	NaN	NaN	NaN	NaN	NaN	NaN	NaN
	Mm03053439_g1	Lefty2	Target	28.8502	NaN	31.5045	31.1835	NaN	28.191	NaN	30.8159	37.6759	NaN	36.3424	31.1652	NaN	NaN	29.7841	NaN
	Mm03024313_s1	Lefty2	Target	NaN	NaN	NaN	NaN	NaN	NaN	NaN	NaN	NaN	NaN	30.6472	NaN	NaN	NaN	NaN	NaN
	Mm00434759_m1	Lep	Target	23.6209	25.2276	24.0743	24.3938	24.0968	24.2006	25.5783	25.5239	24.2215	23.3822	22.7902	24.3388	26.5375	21.7418	23.9	22.4825
	Mm00440181_m1	Lepr	Target	24.708	24.6345	24.131	26.0274	24.3248	24.2339	25.5187	25.5535	24.3794	25.5178	25.1915	24.7115	24.8061	25.2762	24.7681	25.0427
	Mm00434762_g1	Lif	Target	25.197	25.1066	25.8078	26.4604	25.8368	26.4358	27.0024	27.4553	26.0949	27.3013	27.134	26.0748	26.6147	28.3449	27.6814	27.0687
	Mm00442940_m1	Lifr	Target	19.7707	19.6803	19.7346	20.4108	19.078	18.937	19.7959	19.777	19.5645	19.7367	19.8454	19.7439	19.3044	19.0971	19.2333	19.5907
	Mm00442942_m1	Lifr	Target	20.129	19.7989	20.0557	20.6803	19.4554	19.4907	20.1221	19.9835	19.7849	20.2884	20.3757	20.1583	19.7035	19.7061	19.704	19.7355
	Mm01700366_m1	Lilrb3	Target	18.1246	17.7503	17.9806	18.6516	17.6175	17.8163	18.2617	18.4019	18.0363	17.9361	17.9344	18.0184	18.2063	18.0968	17.8007	17.7699
	Mm00474028_m1	Lrp8	Target	23.7928	23.7745	24.4506	24.5783	23.6867	23.8515	24.3992	24.6477	23.7539	24.5988	NaN	24.5253	24.4816	25.232	24.6993	25.3488
	Mm00521826_m1	Lta4h	Target	18.8459	18.8376	19.085	19.45	18.7664	18.7388	19.2951	19.0418	18.7916	18.743	19.1423	18.8253	19.3474	19.4022	19.0334	19.2749
	Mm00434774_g1	Ltb	Target	22.3841	22.3959	22.0902	21.8627	21.6712	23.6677	24.1777	21.9627	21.7981	21.4807	22.4853	21.3487	23.6213	23.7363	22.573	23.2984
	Mm00521839_m1	Ltb4r1	Target	23.1189	23.8835	24.4589	25.4649	24.0767	23.6338	24.186	23.8658	24.1014	24.404	24.6652	24.1053	24.3876	25.4376	24.5643	24.9702
	Mm00723631_m1	Ltbp4	Target	21.1626	20.8916	20.6265	21.5456	20.8367	20.8191	22.024	22.3074	20.6911	21.3082	21.1529	20.8521	22.4479	22.0782	21.4631	21.9302
	Mm00723639_g1	Ltbp4	Target	21.6269	21.5689	20.9695	21.9466	21.0275	21.2363	22.8963	22.3334	20.8509	21.6037	21.5226	21.0802	22.6341	22.3378	21.7543	22.1977
	Mm00440235_m1	Ltbr	Target	20.6336	20.1273	20.5262	20.3905	20.0827	20.5292	20.8751	20.5075	20.1879	20.1357	20.3792	19.9911	20.5122	20.4245	20.3027	20.444
	Mm00434787_m1	Ltf	Target	25.5603	23.0938	25.0993	24.2167	23.8347	30.2117	25.8316	24.6022	24.0488	22.3622	24.7334	22.6077	22.6982	23.8353	22.4794	22.7821
	Mm00522144_m1	Ly75	Target	21.9667	21.6311	21.7772	21.7477	21.2581	22.2624	22.9587	22.2097	21.7627	21.0356	21.7637	21.1903	22.436	22.3402	21.9491	21.7355
	Mm00440240_m1	Ly86	Target	20.0995	19.474	19.5597	19.7501	19.0112	19.8324	20.2199	19.5932	19.0362	19.4094	19.7306	19.3743	19.6926	19.6351	19.5	19.6168
	Mm01217488_m1	Lyn	Target	18.4066	17.8034	18.2663	18.7464	17.8024	18.3703	18.9384	18.3899	18.5081	18.4881	18.7889	18.373	18.7026	18.7205	18.3858	18.5111
	Mm00555961_m1	Malt1	Target	19.1952	19.3414	19.6726	20.1752	19.3165	20.1428	20.4372	19.971	19.763	19.7378	19.8042	19.3873	20.6338	20.7701	20.6439	20.5989
	Mm00435950_m1	Map2k3	Target	20.6951	20.2888	20.4981	20.9121	20.0137	20.7863	21.2978	20.9026	20.2514	20.3914	20.5765	20.6933	20.4607	20.6548	20.4937	20.7375
	Mm00803694_m1	Map2k6	Target	23.7456	23.7358	23.8392	24.6784	24.0718	24.1436	24.0039	24.1261	24.0896	24.3327	24.3071	24.1719	23.8114	24.4035	24.2764	24.3656
	Mm00442497_m1	Mapk14	Target	18.9767	19.0961	19.3275	19.7197	18.6664	18.7416	19.1071	19.2228	18.8221	18.8166	19.0808	18.8042	18.9759	18.8398	18.646	18.7778
	Mm00489514_m1	Mapk8	Target	22.3003	22.3745	22.4959	22.6404	22.0401	22.6148	22.8665	22.4528	22.4801	22.8225	22.6798	22.4369	22.4227	22.7796	22.4357	22.5909
	Mm01288465_m1	Mapkapk2	Target	19.3812	19.1206	19.3323	19.4691	19.0329	19.2515	19.9185	19.5746	18.8535	19.0771	19.4186	19.0291	19.2256	19.6827	19.5877	19.8015
	Mm00434830_m1	Masp1	Target	22.6408	23.5243	24.6503	24.6928	24.1356	23.2561	23.7232	24.2797	23.7216	24.6401	24.7777	24.1626	23.0356	23.7715	23.8033	24.4522
	Mm00521963_m1	Masp2	Target	25.3832	25.1446	26.5965	26.5616	25.7121	24.8358	25.3989	26.0359	25.2648	26.306	25.6175	25.1101	25.743	25.5074	25.9125	25.6258
	Mm00487623_m1	Mbl2	Target	NaN	NaN	NaN	NaN	NaN	NaN	NaN	NaN	NaN	NaN	NaN	NaN	NaN	NaN	NaN	NaN
	Mm00490258_m1	Mefv	Target	22.4348	22.4881	22.362	22.3508	21.8059	24.1182	23.6088	22.9382	22.2585	22.0965	22.7301	21.8044	23.7678	24.5622	23.8134	24.4834
	Mm00449274_m1	Mgll	Target	19.2069	18.3782	18.2506	19.1835	17.8103	NaN	19.4123	NaN	17.9915	17.736	17.7347	18.0927	18.4907	18.2567	17.7241	17.734
	Mm01309189_m1	Mmp25	Target	24.8374	24.6942	24.8985	25.2489	24.7473	25.7443	25.5244	24.7038	24.77	24.4534	25.4878	24.6558	25.8049	26.5781	25.8688	26.4528
	Mm00485148_m1	Mrc1	Target	17.2067	16.6898	17.095	17.9301	16.6302	16.7395	17.635	17.6622	16.9361	16.8886	17.3526	17.126	16.744	16.7193	16.7382	16.7878
	Mm01254559_m1	Mstn	Target	27.6234	NaN	27.8697	28.82	31.4214	27.0961	30.1518	NaN	28.4095	30.543	27.8684	30.3918	NaN	30.5715	NaN	NaN
	Mm00449604_m1	Muc1	Target	28.2365	27.8126	28.8219	27.8271	27.1316	26.1267	27.7603	28.9458	27.2026	27.5745	27.189	28.0224	25.6972	28.0928	26.1118	26.0002
	Mm00466886_m1	Muc4	Target	NaN	NaN	NaN	NaN	NaN	NaN	NaN	NaN	NaN	29.4097	NaN	30.5949	29.8431	30.2803	28.9512	30.5017
	Mm00440338_m1	Myd88	Target	20.0301	19.7368	20.021	20.2756	19.718	20.036	20.7628	20.1877	19.8661	20.086	20.2786	19.8208	20.4116	20.5546	20.0446	20.4497
	Mm01149710_m1	Ncam1	Target	21.5308	22.494	23.1773	23.1993	22.6263	21.5794	22.0591	22.0763	22.8508	22.7842	23.8213	23.1624	22.3064	23.4397	23.8492	24.6765
	Mm00447921_m1	Ncf1	Target	17.8961	18.349	18.8091	18.7211	18.0774	NaN	18.8102	NaN	18.3958	18.6619	18.8193	18.3236	18.8721	18.9305	19.0749	19.1823
	Mm00447005_m1	Ndst1	Target	21.2721	21.0246	21.3391	21.3759	20.688	21.1654	21.855	21.4151	20.8121	20.8408	21.0944	21.0735	21.0131	21.1701	20.8239	20.9858
	Mm00546934_m1	Nfam1	Target	20.5254	19.9659	20.6756	20.7461	19.9866	NaN	21.0985	NaN	20.4966	20.6543	20.8114	20.3785	21.1664	21.1892	21.0222	21.118
	Mm01249200_m1	Nfatc3	Target	21.2421	21.2834	21.5835	21.8835	21.2304	21.2267	21.4627	21.77	21.4902	21.7201	21.7588	21.6242	21.7567	21.8057	21.7552	21.7107
	Mm01323917_m1	Nfatc4	Target	24.2028	23.6363	24.7441	24.9066	23.8672	24.5616	25.5335	25.6281	24.7903	24.6175	24.7297	24.5966	24.3786	24.859	24.3155	26.5704
	Mm00599712_m1	Nfe2l1	Target	19.3856	19.4534	19.7381	19.8277	19.1145	19.4909	19.8285	19.7086	19.4834	19.776	19.751	19.68	19.5927	19.7226	19.592	19.8247
	Mm00476361_m1	Nfkb1	Target	19.8109	19.7309	19.7763	19.7307	19.3896	19.8326	20.6369	19.824	19.5225	19.6955	19.8926	19.625	19.9137	20.1861	20.0948	20.1949
	Mm00555264_m1	Nfrkb	Target	21.9408	21.9907	22.6947	22.5452	21.7232	NaN	22.6578	NaN	22.1371	22.0963	22.3332	21.9988	21.9689	22.0666	21.7455	22.1006
	Mm00458401_m1	Nfx1	Target	22.0049	21.5962	21.8442	22.108	21.6327	21.8057	22.2628	21.8963	21.676	21.9656	22.1616	21.7666	21.789	21.7983	21.6969	21.7949
	Mm01233151_m1	Nlrc4	Target	24.1893	23.7099	23.726	24.0359	23.0573	24.3459	24.4651	24.0887	23.3732	23.3769	23.6729	23.594	23.807	23.7366	NaN	23.4308
	Mm00840904_m1	Nlrp3	Target	22.2403	21.7389	21.9173	22.6703	21.6182	22.9524	23.4355	22.8131	22.0755	22.1006	22.4679	21.1379	22.9389	22.813	22.6784	23.6276
	Mm00803857_m1	Nmi	Target	21.8017	21.6212	21.152	21.7133	20.9019	21.7485	23.0362	22.217	21.3931	21.3161	21.8135	21.3724	22.1498	22.0108	21.8112	21.7658
	Mm00805062_m1	Nod1	Target	22.6263	22.2697	22.2878	22.7815	21.7417	22.3875	23.2125	22.6227	21.7751	21.9235	22.3281	21.8763	22.5557	22.3021	22.3335	22.3136
	Mm00467543_m1	Nod2	Target	23.9121	23.8372	24.4018	23.8208	23.7241	24.3236	25.0454	24.2713	24.0598	23.5818	23.8291	23.795	24.6888	24.6042	24.6396	24.4605
	Mm00443040_m1	Nodal	Target	NaN	NaN	NaN	NaN	NaN	NaN	NaN	NaN	NaN	NaN	NaN	NaN	NaN	NaN	NaN	NaN
	Mm00834875_g1	Nono	Target	18.5816	18.2804	18.7512	19.6468	18.1611	18.8495	18.9251	18.775	18.237	18.5375	18.8474	18.3639	18.6572	18.565	18.8239	18.9046
	Mm00440502_m1	Nos2	Target	22.8231	24.7953	25.3504	26.3356	25.1954	24.4316	24.499	24.7499	25.3541	24.4168	25.9379	24.9576	24.754	25.7582	26.0857	25.9174
	Mm00479246_m1	Nox4	Target	20.3915	21.075	21.7416	21.8242	20.7957	19.7146	20.5378	21.2446	21.6311	21.7725	22.1842	21.7424	20.792	21.3893	21.2005	21.3882
	Mm00433832_m1	Nr3c1	Target	19.8182	19.7581	19.7895	20.4686	19.4961	19.8777	20.4298	20.291	19.8018	19.7886	20.1182	19.7712	19.8709	20.1333	20.0363	20.1382
	Mm01243354_m1	Nup85	Target	22.0268	22.2236	22.4162	22.7573	21.9635	22.1466	23.026	22.6015	22.313	22.3686	22.6596	22.3104	22.4335	22.4223	22.5227	22.5672
	Mm00455341_m1	Oit1	Target	NaN	NaN	29.115	28.8818	30.1273	NaN	NaN	30.0858	28.6379	27.8029	30.1071	28.8671	NaN	29.2726	29.9395	30.1134
	Mm00454586_m1	Olr1	Target	22.8538	23.1001	23.5591	23.3222	23.4019	24.7633	25.284	24.2774	23.406	23.7435	24.0669	22.8249	26.5244	26.3645	26.0498	25.285
	Mm00435456_g1	Orm1	Target	20.4974	21.064	21.4876	21.5567	20.5878	19.8349	20.7429	21.3211	20.8437	20.5249	20.7132	20.8198	20.6533	20.7367	20.774	20.8179
	Mm01193966_m1	Osm	Target	22.7751	22.5746	22.7241	23.1416	22.5596	NaN	23.7859	NaN	22.578	23.0405	23.4587	22.3121	22.779	22.9571	22.5361	22.7218
	Mm01960674_s1	Oxgr1	Target	NaN	NaN	NaN	NaN	NaN	NaN	32.2094	NaN	NaN	NaN	NaN	NaN	NaN	NaN	NaN	NaN
	Mm00435460_m1	P2rx1	Target	25.8179	25.2483	25.3203	26.1989	26.3552	25.651	26.3221	25.9198	25.2592	26.151	26.4132	25.4124	24.8786	25.6335	25.7525	25.9065
	Mm00440578_m1	P2rx7	Target	20.3844	19.5707	20.0512	20.5544	19.7117	20.3524	20.7674	20.3647	19.7688	19.9179	19.8765	19.9692	20.4054	20.198	19.9325	20.2293
	Mm00435471_m1	P2ry1	Target	24.9187	24.5397	24.7831	25.2666	24.2389	24.7246	25.649	24.4068	24.3388	24.8183	24.7714	24.5948	24.4446	25.2791	24.9596	24.8372
	Mm00440677_m1	Pdgfb	Target	19.8408	19.0371	19.46	19.7616	19.0613	19.5515	19.8246	19.5386	19.3065	19.6398	19.4272	19.5043	19.8178	19.8824	20.0448	20.1297
	Mm00437150_m1	Pglyrp1	Target	25.4005	24.5115	24.7612	24.7868	24.3505	25.8799	26.381	25.1097	24.6436	23.8043	25.0707	23.5456	25.9027	26.0879	25.2179	24.8237
	Mm00803160_m1	Pik3r1	Target	19.0197	18.7285	19.012	18.8852	18.767	18.6732	19.0706	18.8432	18.733	18.8689	19.4513	18.7024	18.7846	18.7641	18.5223	18.6364
	Mm00478250_m1	Pla2g2d	Target	22.3608	21.5043	21.1887	20.9862	20.7777	22.5892	23.1881	21.8173	20.7985	20.4605	21.3215	20.7985	23.2305	22.4105	21.644	21.632
	Mm00478870_m1	Pla2g2e	Target	22.7626	22.6334	22.7045	22.8522	22.213	22.4491	22.9394	22.7009	22.428	22.8135	22.7342	22.4292	22.7328	22.7346	22.7552	22.6371
	Mm01195718_m1	Pla2g4c	Target	25.862	25.7687	25.9997	26.3983	25.806	26.7913	28.6981	26.7413	25.6563	25.6795	25.9681	26.3031	26.5261	27.7627	27.0236	26.6976
	Mm00479105_m1	Pla2g7	Target	17.3949	16.9287	16.8801	17.1191	16.6412	16.372	16.8271	17.0183	17.1579	16.8864	17.4224	16.7747	16.7581	16.6404	16.2767	16.4192
	Mm00554584_m1	Plaa	Target	19.6997	19.2184	19.7807	19.8237	19.2829	19.5389	20.2361	19.7611	19.7202	19.7679	19.8973	19.5403	19.7295	19.8079	19.7852	19.8221
	Mm02342686_g1	Plp2	Target	16.5481	16.6961	17.2611	17.8358	16.7356	16.6486	17.0197	17.2517	17.3625	17.7312	17.6323	17.627	17.1004	17.5909	17.3537	17.4069
	Mm01184323_m1	Pparg	Target	21.8893	21.6921	21.855	22.4355	21.68	NaN	22.9673	NaN	21.8083	21.6827	21.7931	21.5831	21.802	21.8403	21.3987	21.6476
	Mm01184322_m1	Pparg	Target	21.3775	20.7843	20.5839	21.2498	20.2225	21.0934	21.7645	21.2345	20.5656	20.4309	20.4391	20.4292	20.5521	20.3599	19.9844	20.1587
	Mm00470163_m1	Ppbp	Target	22.8284	22.5436	23.1273	22.7429	22.9882	24.3174	23.9082	23.8482	22.2787	23.0557	23.0716	22.2511	23.4385	24.0763	23.586	23.9039
	Mm02342429_g1	Ppia	Target	14.6628	14.5737	14.519	14.7531	14.2145	14.4757	14.8836	14.6178	14.1597	14.4818	14.7387	14.5812	14.5224	14.5105	14.4568	14.6184
	Mm03024003_g1	Ppia;E030024N20Rik	Target	15.7003	15.4829	15.5684	15.9015	15.3031	15.5582	15.8053	15.5446	15.3788	15.5592	15.7607	15.5776	15.5646	15.5949	15.3665	15.6214
	Mm00465365_m1	Prdx5	Target	18.4274	18.1372	18.3868	18.9599	18.1471	18.4138	19.1951	18.9141	18.3477	18.1454	18.3607	18.1134	18.6083	18.676	18.5621	18.6929
	Mm00435905_m1	Prg2	Target	26.4774	26.6204	26.4691	26.468	26.3862	27.1742	28.7574	25.5808	26.7624	25.6939	26.5753	25.0747	26.9452	27.1133	25.3936	25.7341
	Mm00599916_m1	Prl7d1	Target	NaN	NaN	NaN	NaN	NaN	NaN	NaN	NaN	NaN	NaN	NaN	NaN	NaN	NaN	NaN	NaN
	Mm00440992_m1	Procr	Target	18.7075	18.7684	19.3461	19.4537	18.9391	18.8386	19.7619	19.4247	19.0517	19.0116	19.5392	18.8264	19.7533	19.8175	19.5569	19.6903
	Mm01182451_m1	Prok2	Target	NaN	NaN	NaN	30.629	NaN	NaN	NaN	NaN	NaN	NaN	NaN	31.2893	NaN	NaN	NaN	30.3817
	Mm00450080_m1	Prok2	Target	NaN	NaN	NaN	NaN	NaN	NaN	NaN	NaN	30.4778	30.6217	NaN	NaN	29.1114	NaN	NaN	NaN
	Mm00478323_m1	Prtn3	Target	29.9346	26.4129	26.7758	27.9129	NaN	NaN	28.7571	25.751	27.3614	24.328	25.7834	24.9682	27.3197	27.7855	24.6	26.7708
	Mm02621061_m1	Ptafr	Target	18.2703	17.566	17.6291	17.7209	17.0185	18.1302	18.5405	17.7618	17.5111	17.5428	17.6462	17.3813	18.1773	18.0377	17.7443	17.7813
	Mm00477208_m1	Pten	Target	NaN	NaN	NaN	NaN	NaN	NaN	NaN	NaN	NaN	NaN	NaN	NaN	NaN	NaN	NaN	NaN
	Mm00452105_m1	Ptges	Target	20.6758	21.3288	21.515	21.8343	21.1269	21.5936	22.5486	21.7964	21.4546	21.2474	21.4613	21.3718	21.4725	21.7751	22.219	21.7939
	Mm00477214_m1	Ptgs1	Target	22.7958	22.6353	22.7059	23.5691	22.5292	22.7434	23.8487	23.2258	21.9789	22.7021	22.2922	22.417	23.1589	22.9765	22.504	22.7271
	Mm00478374_m1	Ptgs2	Target	22.4036	22.7944	22.7092	22.7743	22.3758	25.659	25.6495	23.9353	22.9092	23.1915	23.7571	22.384	25.8583	27.1649	26.6704	26.702
	Mm00436062_m1	Ptn	Target	20.0377	18.7441	19.4524	20.7564	19.0443	21.3687	20.9421	19.4069	19.3627	19.5634	19.9811	19.9224	19.3931	19.4466	20.3476	20.2769
	Mm00469153_m1	Ptpn6	Target	18.8055	18.5488	18.7507	19.2507	18.1594	19.0158	19.4537	19.0507	18.7656	18.6432	19.1427	18.7711	19.4306	19.6069	19.247	19.4379
	Mm01293575_m1	Ptprc	Target	18.789	18.6179	18.5549	18.7075	18.0951	18.7502	19.4966	18.9243	18.1504	18.4609	18.7522	18.4946	18.9646	18.8183	18.7893	18.7508
	Mm00477268_m1	Ptx3	Target	21.834	21.1887	21.9033	22.8208	21.8373	21.2797	21.6939	21.7402	21.8189	21.416	22.5067	21.8022	20.3258	20.7005	21.6319	22.249
	Mm00477267_g1	Ptx3	Target	23.3943	22.5071	22.8375	24.0375	23.0672	22.335	22.6691	22.9669	21.8376	21.4002	22.7085	22.1435	20.2715	20.6727	21.7287	21.8315
	Mm00625468_m1	Pxdn	Target	19.8407	19.7319	19.905	20.0646	19.6348	19.9967	19.873	19.8262	19.816	20.1768	20.3718	19.8311	19.8684	20.5765	20.7505	20.6459
	Mm00477269_m1	Pxmp2	Target	22.7487	22.8277	22.9091	22.8934	21.7811	22.5502	23.7417	23.7144	23.1319	22.777	23.2546	23.1819	22.3817	22.0493	21.4056	22.8714
	Mm00445747_g1	Pycard	Target	20.2017	19.7509	20.0289	20.5898	19.4954	20.3797	20.4567	20.235	19.7198	19.7869	20.0626	19.8148	20.3437	20.5288	20.5189	20.3648
	Mm01201657_g1	Rac1	Target	17.2507	17.1536	17.5827	17.826	17.0768	17.4487	17.5843	17.6725	17.4936	17.6072	17.7772	17.6398	17.4032	17.6506	17.6437	17.7006
	Mm01227862_m1	Rbm4	Target	22.769	23.336	22.7971	23.2141	22.4576	22.9403	23.4921	23.6103	22.6262	22.7341	22.8461	22.5225	24.65	23.1674	22.3515	22.9746
	Mm00627762_m1	Rcan1	Target	20.1759	20.7696	20.6008	20.7035	20.2465	20.7628	20.8225	20.9371	20.4784	20.6629	20.8434	20.5253	20.7086	20.7909	20.7313	20.6117
	Mm00441121_m1	Reg3a	Target	NaN	29.571	NaN	NaN	NaN	30.0698	NaN	NaN	29.614	30.4039	NaN	29.3056	NaN	30.5387	30.959	30.1236
	Mm00441127_m1	Reg3g	Target	20.8731	19.8634	19.7406	19.6053	19.5167	19.7045	20.6038	19.827	19.3094	19.558	19.4674	19.1102	20.1145	19.9443	19.6816	19.8144
	Mm00501346_m1	Rela	Target	20.9839	20.7154	20.7911	21.4272	20.4044	20.6417	21.2489	20.9671	20.7282	20.8009	20.9208	20.8363	20.6115	21.0022	20.9249	20.8587
	Mm00445641_m1	Retn	Target	20.8201	21.8296	20.8066	21.443	20.6026	22.0738	24.2451	21.7148	20.7205	19.877	20.3519	19.7396	20.2119	20.5367	19.7397	20.2792
	Mm00834507_g1	Rhoa	Target	16.1104	15.9329	16.4745	16.6638	15.7753	15.9659	16.5181	16.197	16.2933	16.4224	16.5183	16.3118	16.6423	16.5238	16.3626	16.2961
	Mm01228062_g1	Rhoa	Target	16.3709	15.9849	16.4546	16.4515	15.9926	16.1565	16.3451	16.1429	16.3407	16.2849	16.6325	16.1593	16.5146	16.5676	16.3695	16.4998
	Mm01601614_g1	Rhoa	Target	16.9445	16.809	17.202	17.4671	16.7419	16.8043	17.2515	16.972	16.672	16.7279	17.152	NaN	16.9658	16.8488	17.0291	16.9226
	Mm00446816_m1	Ripk2	Target	20.8114	21.0172	21.4489	21.8288	20.8354	20.7951	21.31	21.2993	21.2545	21.1428	21.5974	21.0952	21.0868	21.6643	21.4725	21.5133
	Mm01175211_m1	Ryr1	Target	25.5961	24.9551	22.792	23.7979	23.545	22.6988	25.0931	24.4082	23.3978	24.3615	23.9226	23.8143	26.5661	24.11	24.9343	24.0503
	Mm00496696_g1	S100a8	Target	20.2976	19.4392	19.4178	19.821	19.4424	22.5599	22.3343	20.5204	19.5504	18.8465	20.5124	18.7178	21.4552	21.7587	20.0094	20.8949
	Mm01220132_g1	S100a8	Target	19.3921	18.488	18.3859	18.7561	18.5914	21.6286	21.3694	19.7492	18.438	18.214	19.2853	17.7563	20.5036	20.8069	18.9188	19.7804
	Mm00656925_m1	S100a9	Target	19.7199	19.2291	19.0853	19.8365	19.5137	23.4872	23.2963	20.7146	19.3297	19.2213	20.2643	18.6913	21.8259	22.7553	20.0844	21.2643
	Mm00485897_m1	S100b	Target	25.7927	26.2164	26.0276	26.3583	25.1488	NaN	26.2312	NaN	26.0642	25.6134	25.6747	25.4283	25.7599	25.5749	24.4618	25.6195
	Mm02619656_s1	S1pr1	Target	21.6195	20.7564	20.9425	21.3637	20.7982	21.4782	21.8114	21.5816	21.0819	21.7128	21.4727	21.1203	21.1954	21.3791	20.8242	21.4531
	Mm04229896_m1	S1pr3	Target	20.7184	20.8748	21.0697	21.777	20.6177	NaN	21.5745	NaN	20.9879	21.0808	21.7064	20.759	21.1448	21.3378	21.6888	21.604
	Mm00656927_g1	Saa1	Target	27.5236	29.9984	28.872	30.2043	NaN	30.494	30.8322	27.3152	29.8342	28.6849	27.6983	28.3349	28.4039	31.1355	27.1119	29.1999
	Mm00441203_m1	Saa3	Target	18.8437	19.5003	19.215	20.8363	19.5498	20.7248	21.6481	19.6594	19.193	19.0768	19.8304	18.5349	19.5956	20.9745	20.3669	20.81
	Mm00468033_g1	Scgb3a1	Target	NaN	NaN	NaN	NaN	29.9995	30.3036	NaN	NaN	30.4905	NaN	NaN	NaN	29.261	30.8235	NaN	29.9194
	Mm00450762_s1	Scn9a	Target	28.7694	NaN	NaN	NaN	NaN	28.009	NaN	29.8593	NaN	29.9114	NaN	NaN	30.6498	NaN	NaN	NaN
	Mm00491651_m1	Scube1	Target	31.7069	30.5752	28.0811	28.8707	28.5858	30.3766	30.4471	NaN	28.8368	31.3386	29.4988	28.0231	28.1101	30.8946	28.4765	30.529
	Mm00489742_m1	Sdcbp	Target	16.3801	15.8906	16.1535	16.4391	15.6049	16.1561	16.6818	16.2365	15.9628	15.9831	16.2655	16.0764	16.3694	16.1314	15.9725	16.0087
	Mm00459026_m1	Sectm1b	Target	NaN	NaN	NaN	NaN	NaN	NaN	NaN	NaN	NaN	NaN	NaN	NaN	NaN	NaN	NaN	NaN
	Mm00441278_m1	Sele	Target	25.3699	25.0526	25.6874	28.1854	25.6916	26.2696	28.6814	27.4332	25.8707	25.7581	25.9417	25.8008	25.6199	26.4766	25.5171	27.2482
	Mm00441295_m1	Selp	Target	23.7517	23.5858	23.7916	24.8519	23.3719	23.9546	25.3935	24.8075	23.7423	23.9865	24.1378	23.7298	24.5956	24.6442	23.9067	24.349
	Mm02748447_g1	Serpina1a	Target	NaN	NaN	25.8183	NaN	28.7081	NaN	NaN	NaN	29.829	NaN	NaN	28.1984	NaN	23.9717	NaN	27.4617
	Mm00434669_m1	Serpina3c	Target	24.5796	26.3631	25.4536	26.1436	24.8765	24.1992	27.1486	25.2798	25.1284	24.3826	24.1313	24.8138	23.3512	23.7078	23.4875	23.1604
	Mm00435868_m1	Serpinf2	Target	29.8903	29.4654	29.66	NaN	28.706	29.508	NaN	30.0704	30.8767	30.7999	29.0892	NaN	NaN	31.0179	30.6303	NaN
	Mm00437834_m1	Serping1	Target	16.6164	17.0055	17.0368	17.2745	16.5521	16.4821	17.5868	17.2129	16.7813	16.8406	16.9958	16.7687	16.7781	16.8011	16.685	16.797
	Mm00499170_m1	Sftpa1	Target	NaN	NaN	NaN	NaN	NaN	NaN	NaN	NaN	NaN	NaN	NaN	30.1617	NaN	NaN	NaN	NaN
	Mm00517020_m1	Sh2b2	Target	21.4682	21.4392	21.829	21.5828	21.0314	21.6156	21.5686	21.4829	21.5748	21.5896	21.7858	21.1334	21.6725	21.7033	21.4291	21.7296
	Mm00488332_m1	Siglec1	Target	20.3232	19.5568	19.4653	19.5269	18.6215	19.9002	20.4415	19.3556	18.957	19.6314	19.4554	19.2211	19.8684	19.4802	18.8379	19.4544
	Mm00834449_g1	Siva1	Target	22.1476	21.941	22.3938	22.2597	21.6837	22.3611	22.703	21.9731	21.8328	22.1484	22.4767	21.8831	22.3087	22.4887	22.1216	22.4595
	Mm00453126_m1	Slco1a4	Target	NaN	NaN	NaN	NaN	NaN	NaN	NaN	NaN	NaN	NaN	NaN	NaN	NaN	NaN	NaN	29.8715
	Mm00445117_m1	Slurp1	Target	30.1961	28.7469	NaN	28.8275	28.1654	NaN	NaN	28.814	24.0695	27.4798	24.5794	24.784	NaN	NaN	30.396	NaN
	Mm00782550_s1	Socs1	Target	23.1412	23.1069	23.3411	22.6361	22.7765	23.7497	24.5837	22.7872	22.7048	21.8871	23.1704	22.5027	23.6023	24.0597	23.5379	24.2483
	Mm00850544_g1	Socs2	Target	21.7111	21.1785	21.7392	21.6659	21.5159	21.8405	22.7295	21.9314	21.7428	21.7744	22.0053	21.5391	21.8105	22.8077	22.2071	22.4824
	Mm01344232_g1	Sod1	Target	19.3026	18.7844	18.7463	19.6091	18.3428	19.0426	19.7462	19.7549	18.5096	18.6178	18.709	18.6936	18.4593	18.5288	18.0507	18.5661
	Mm01700393_g1	Sod1	Target	18.2534	17.8639	17.7908	18.6903	17.6678	18.2161	18.9984	18.4059	17.9054	17.8428	18.138	17.8229	17.7439	17.8227	17.4937	17.4942
	Mm00436767_m1	Spp1	Target	13.8343	14.0146	14.836	14.7927	14.0983	15.2372	14.5033	13.811	14.7907	15.4574	15.4114	14.5047	14.7473	15.1715	15.3994	15.6355
	Mm00473782_m1	Spred1	Target	18.5012	18.4185	18.8017	19.2951	18.0648	18.6188	18.9908	18.7898	18.6693	18.8197	18.8827	18.6957	18.6931	18.7461	18.7883	18.8277
	Mm00835803_g1	Spred2	Target	22.402	22.8381	23.1481	23.0575	22.7671	22.6952	23.2795	22.7863	23.1531	23.6405	22.7878	22.8369	22.8274	23.3795	22.7465	22.9782
	Mm00460390_m1	Stab1	Target	17.9927	17.5791	18.0125	18.8098	17.488	17.7459	18.1024	17.9955	17.5407	17.8374	17.9087	18.2129	17.7031	17.5146	17.54	17.798
	Mm00439531_m1	Stat1	Target	19.7431	19.5501	19.1758	18.8918	18.6172	20.2495	20.6015	19.175	19.0041	18.5448	19.5044	19.0125	20.3201	20.6285	19.8523	20.455
	Mm01219775_m1	Stat3	Target	19.9394	19.8077	20.1231	20.4263	19.7482	20.0506	20.4455	20.3245	19.8393	19.7771	20.2858	19.88	19.8039	20.1529	20.1025	20.0082
	Mm00448890_m1	Stat4	Target	23.5912	23.8575	24.2168	23.7537	23.2188	23.8174	24.2506	23.5796	23.6975	22.9524	23.8495	22.7119	24.8327	25.1842	23.7259	24.2449
	Mm00839889_m1	Stat5b	Target	21.3904	21.4463	21.4176	21.7514	20.8229	21.475	21.8474	21.5367	21.2053	21.218	21.5891	21.3821	21.5582	21.5985	21.3308	21.4249
	Mm01160477_m1	Stat6	Target	19.5559	19.4106	19.6684	19.8093	19.1441	19.6	20.134	19.6237	19.4829	19.436	19.6728	19.4907	19.7352	19.682	19.5819	19.562
	Mm00436892_m1	Tacr1	Target	27.3482	27.4413	26.3913	28.2262	26.1671	26.919	27.8668	28.6093	26.6432	27.9118	27.7334	28.8423	27.8393	28.4108	27.8903	29.6055
	Mm01178820_m1	Tgfb1	Target	18.7767	18.3857	18.5527	18.7659	17.9068	18.6285	19.2691	18.7784	18.291	18.3852	18.6186	18.3338	18.5589	18.5613	18.4186	18.3969
	Mm00436955_m1	Tgfb2	Target	22.3279	22.8255	23.8176	24.2936	22.6615	22.684	23.0618	23.4474	23.5062	23.8426	23.8198	23.8032	23.0948	23.1458	23.3689	23.4196
	Mm00436964_m1	Tgfbr1	Target	19.7148	19.4563	19.7687	19.6428	19.2564	19.5186	19.7352	19.7675	19.6257	19.6472	19.7682	19.3422	19.7428	19.7717	19.7865	19.8369
	Mm03024015_m1	Tgfbr1	Target	18.4564	18.2013	18.6725	18.559	18.2465	18.3383	18.8172	18.7544	18.7505	18.7334	18.7962	18.499	18.9728	19.0134	18.8399	18.8302
	Mm00436987_m1	Tgm2	Target	20.7411	20.2365	21.1763	21.2814	19.8181	21.3355	21.6194	21.4554	20.1897	20.7627	20.7044	20.7825	21.1856	20.827	21.1668	20.9624
	Mm00437040_m1	Thpo	Target	26.8371	26.8272	27.0279	27.0869	26.9408	26.2323	26.6962	27.3227	26.832	27.5991	28.9011	27.4099	25.7864	25.8019	26.3463	26.551
	Mm00508510_m1	Timm50	Target	21.167	20.7431	20.8845	21.6465	20.6638	21.2966	21.7356	21.3378	20.9073	20.7888	21.2269	20.7427	20.9709	21.1353	20.894	21.0304
	Mm00446502_m1	Tirap	Target	22.1625	22.1864	22.6431	22.6291	21.9697	22.3568	22.5721	22.7223	22.4298	22.4353	22.7234	21.9829	22.4783	22.6536	22.346	22.5434
	Mm00446095_m1	Tlr1	Target	21.4279	20.7373	20.9039	21.6205	20.4095	21.7304	21.8897	21.2936	20.8463	20.7911	21.0726	20.8511	21.224	21.1577	20.5899	21.1149
	Mm01208874_m1	Tlr1	Target	24.2796	22.569	23.0739	23.5695	22.8203	23.8484	24.2885	23.1158	22.8328	22.7179	23.0039	22.7689	23.5674	23.1568	22.661	22.809
	Mm00441868_s1	Tlr1;Tlr6	Target	19.7096	18.6799	18.9676	19.5316	18.3269	19.2057	19.7638	19.2998	19.2158	18.7828	19.4379	18.9953	19.1597	19.4485	18.8726	19.1321
	Mm01701924_s1	Tlr11	Target	29.4361	27.6606	29.4908	29.6576	26.9276	27.2014	30.0898	28.5996	27.3753	26.853	27.5668	27.3985	27.5765	27.339	28.073	27.9086
	Mm01180204_s1	Tlr12	Target	29.5929	29.3301	31.1149	28.8804	28.945	34.5602	NaN	31.1631	31.8055	27.4951	NaN	28.2358	33.0029	30.8093	NaN	NaN
	Mm01233819_m1	Tlr13	Target	18.3368	17.8198	18.2729	18.6397	17.8272	17.7912	18.2047	18.2999	18.5178	18.2974	18.4796	18.1609	18.0169	17.989	17.8353	17.8189
	Mm00442346_m1	Tlr2	Target	20.4121	20.5849	20.699	20.8306	20.2456	21.5198	21.8066	21.1892	20.4139	20.6386	21.2134	20.5301	21.6876	22.0188	21.8018	21.8351
	Mm00628112_m1	Tlr3	Target	21.5083	21.4155	21.3546	21.6625	20.8136	NaN	21.7348	NaN	21.34	21.1538	21.7166	21.2993	21.7211	21.8214	21.8014	22.0258
	Mm00445273_m1	Tlr4	Target	19.1018	18.9894	19.0859	19.52	18.6097	18.7248	19.389	19.4707	18.8411	18.9693	19.3157	19.0589	19.2819	18.9178	18.7443	18.8771
	Mm00546288_s1	Tlr5	Target	21.7755	22.113	22.7473	23.485	22.2231	21.3782	22.2681	23.1706	22.5199	22.5637	22.7624	22.7629	21.7554	21.834	21.75	21.7534
	Mm02529782_s1	Tlr6	Target	22.5135	22.1879	22.4121	22.8141	21.6659	22.2231	22.7676	22.5735	22.1294	22.3299	22.5166	22.2338	21.9799	22.3758	22.271	22.1949
	Mm00446590_m1	Tlr7	Target	19.2693	18.7793	19.1379	18.8688	18.6842	18.6968	18.7217	18.7122	19.0793	19.2046	19.7804	19.3367	18.8224	18.7838	18.7737	18.7912
	Mm00446193_m1	Tlr9	Target	23.2788	22.2758	22.3621	22.4338	21.5958	22.9725	23.1259	22.6307	22.3616	22.0867	22.5721	22.168	23.1937	22.886	22.663	22.8584
	Mm00495662_m1	Tnc	Target	17.647	17.9067	18.9154	19.5641	18.5891	NaN	19.5257	NaN	18.8101	19.2452	19.9346	18.9027	20.2345	20.723	21.7054	22.1144
	Mm00443258_m1	Tnf	Target	NaN	NaN	NaN	NaN	NaN	NaN	NaN	NaN	NaN	NaN	NaN	NaN	NaN	NaN	NaN	NaN
	Mm00437121_m1	Tnfaip3	Target	NaN	20.1629	20.3032	20.5869	19.8492	20.4336	20.7516	20.7121	20.1809	19.9817	20.4772	20.0245	20.003	20.1347	19.7911	19.7515
	Mm00493736_m1	Tnfaip6	Target	20.8826	21.2785	20.992	21.8132	21.7902	NaN	23.0118	NaN	20.7283	20.8379	21.7647	20.7687	21.7624	22.2352	22.2808	22.2543
	Mm01205928_m1	Tnfrsf11b	Target	21.7527	21.898	22.5152	22.5507	22.2891	22.7398	22.9989	23.3714	21.6088	21.7272	22.1389	21.457	23.0693	23.2115	23.4717	23.0052
	Mm00619239_m1	Tnfrsf14	Target	20.8105	20.6715	20.6097	20.8033	20.2349	21.1167	21.7989	20.823	20.7214	20.1041	20.7398	20.5038	21.2507	21.3294	20.7318	20.8016
	Mm00437136_m1	Tnfrsf18	Target	24.9109	25.655	25.3479	24.7252	24.5142	25.8893	26.2416	24.7569	24.4579	24.5552	24.6975	23.7444	25.4419	25.6185	24.6846	25.688
	Mm00443506_m1	Tnfrsf19	Target	NaN	NaN	NaN	NaN	NaN	NaN	NaN	NaN	NaN	NaN	NaN	NaN	NaN	NaN	NaN	NaN
	Mm00441875_m1	Tnfrsf1a	Target	19.6038	19.1792	19.2002	19.6542	19.1108	19.4788	19.9189	19.6941	19.2797	19.2296	19.463	19.1331	19.5527	19.3371	19.194	19.3764
	Mm01182929_m1	Tnfrsf1a	Target	18.8509	18.8315	18.9164	19.2108	18.7163	18.8828	19.3176	19.2004	18.8642	18.9812	19.0519	18.7363	18.9772	19.1452	18.8247	19.0656
	Mm00441889_m1	Tnfrsf1b	Target	18.6633	18.2839	18.6221	18.6623	18.0883	18.8998	19.0084	18.7631	18.5173	18.3856	18.8028	18.0254	19.3453	19.5812	19.3885	19.279
	Mm01263821_m1	Tnfrsf25	Target	29.8647	28.0835	27.1581	27.8555	26.5098	29.2033	NaN	27.4296	26.962	28.4013	28.4294	27.6979	28.503	28.3342	28.1263	29.7142
	Mm00442039_m1	Tnfrsf4	Target	24.0494	23.7673	23.8287	23.8167	23.4969	24.4519	24.6229	23.7861	23.5907	23.3703	23.5692	23.2518	24.1574	24.4156	24.1157	24.4533
	Mm00437140_m1	Tnfrsf8	Target	39.1467	35.6655	NaN	NaN	NaN	37.9211	32.4866	38.6599	NaN	38.7203	35.3394	34.4502	38.6606	NaN	NaN	35.4627
	Mm00441899_m1	Tnfrsf9	Target	20.8312	23.1763	24.996	24.9523	24.1697	21.2539	22.0971	23.1453	24.6211	24.6006	24.6559	24.1523	22.9048	24.7929	25.4584	25.4509
	Mm01283606_m1	Tnfsf10	Target	23.3527	22.6853	22.6983	22.6482	21.7526	22.7626	23.7276	22.9772	22.6282	22.2118	22.8765	22.5817	22.8755	23.5031	22.8145	23.4697
	Mm00441906_m1	Tnfsf11	Target	22.5643	21.9272	23.6537	22.6599	22.8549	23.3977	23.6583	23.3671	22.9118	23.3352	23.6602	22.8286	24.4462	25.3256	25.48	24.6561
	Mm00839900_m1	Tnfsf12;Tnfsf12-tnfsf13	Target	19.3377	18.8286	19.0619	19.4023	18.7057	18.9561	19.0203	18.8422	18.5426	18.8009	18.8822	18.7942	19.0114	18.9501	19.0921	18.7862
	Mm00840215_g1	Tnfsf13;Tnfsf12-tnfsf13	Target	20.3549	19.9374	20.1401	20.6732	19.8063	20.2462	20.8348	20.5845	19.9151	20.2035	20.2228	20.0985	20.1075	20.1756	20.1032	19.9736
	Mm00446347_m1	Tnfsf13b	Target	22.7541	22.7931	22.6839	23.4312	22.3678	22.2734	23.2376	23.3649	22.8497	22.5051	23.0801	22.6747	22.5683	22.871	22.4999	22.7197
	Mm00444567_m1	Tnfsf14	Target	22.7799	23.514	23.1879	23.5656	22.8258	22.8751	23.8929	23.5191	23.1897	22.8137	22.7216	22.8065	22.553	22.048	21.776	22.2333
	Mm00770031_m1	Tnfsf15	Target	28.7928	28.7353	NaN	29.6595	27.9581	27.2766	28.8616	28.1019	28.9072	28.5543	28.604	29.3218	30.1093	NaN	NaN	NaN
	Mm00839222_m1	Tnfsf18	Target	26.7657	25.3654	24.8874	26.0666	25.7548	25.4881	26.5823	26.1526	25.2174	24.7698	25.7135	24.9341	24.7883	25.6381	25.0132	24.8823
	Mm00437214_m1	Tnfsf4	Target	26.2079	27.1761	27.908	27.1802	26.5874	27.7467	27.7189	26.8244	26.6963	27.606	28.2993	27.4365	28.2793	28.3637	27.9434	28.5098
	Mm00437153_m1	Tnfsf8	Target	23.0535	24.4919	25.2755	24.2958	23.8158	24.7749	25.5506	24.2149	24.3355	24.6336	24.7585	24.0098	24.8868	25.1094	25.3688	25.5749
	Mm00437155_m1	Tnfsf9	Target	22.8131	24.2381	24.5137	24.8017	24.7601	23.7408	24.0499	25.1928	24.1742	24.4189	24.5002	24.0761	23.7827	24.8351	25.6523	25.5447
	Mm00445841_m1	Tollip	Target	19.2498	18.883	19.263	19.5369	18.7255	19.0511	19.7097	19.5761	19.1725	19.3226	19.258	19.2358	19.1248	19.2263	18.865	19.2044
	Mm00496931_m1	Tpst1	Target	21.4293	21.0954	20.8212	21.5134	20.6438	21.1667	21.7328	21.4056	20.7366	20.8296	20.9763	20.9558	20.8458	21.2384	20.7879	20.9299
	Mm00451738_m1	Trem1	Target	21.7885	21.8133	22.3541	21.8671	22.1094	25.7268	26.737	23.6056	21.791	21.7017	23.0289	21.4086	24.7574	25.456	24.7432	25.5972
	Mm00446708_m1	Trf	Target	20.27	19.0616	18.6896	19.6981	18.5868	19.6227	20.4616	19.8264	18.5881	18.4592	18.6351	18.5148	18.5961	18.2633	17.7568	17.8137
	Mm00600041_m1	Trip6	Target	22.5658	22.4082	22.6441	23.2737	22.3621	22.7383	23.3402	22.7913	22.6283	22.7858	23.0015	22.6701	22.6315	22.8399	22.7976	22.7925
	Mm01731287_m1	Trp53	Target	21.3989	21.2514	21.8152	21.9429	21.013	21.7626	22.099	21.5098	21.4554	21.8317	21.9224	21.5963	22.1271	21.7668	21.8254	21.9556
	Mm01246302_m1	Trpv1	Target	29.613	29.6532	29.7081	29.9977	29.3355	29.6183	29.2769	30.3481	28.9541	27.8282	28.6253	27.6914	31.5114	NaN	29.2925	29.5309
	Mm00498739_m1	Tslp	Target	23.5283	23.7256	23.7739	25.2782	22.9385	22.7706	24.1192	24.6051	23.1334	23.6893	23.8131	23.7488	24.4461	24.2071	24.2852	24.5735
	Mm00442036_m1	Twist1	Target	21.0064	21.3309	21.1116	21.7228	21.125	20.7869	21.4435	21.4074	20.6328	21.2507	21.111	21.3784	20.7455	21.1288	21.1147	21.5396
	Mm01185793_m1	Txlna	Target	20.6423	20.2706	20.5925	20.8178	20.0595	20.5629	20.8951	20.7018	20.3753	20.3698	20.6438	20.1398	20.6172	20.6874	20.5414	20.6442
	Mm01252606_m1	Unc13d	Target	22.8864	23.0538	23.1535	23.6583	22.6219	22.9308	23.5678	23.1628	22.8319	22.7975	23.0363	22.7618	22.8872	23.2047	22.723	23.4326
	Mm01281449_m1	Vegfa	Target	20.5438	21.91	21.6421	22.7985	22.1463	20.6971	21.6997	22.8326	21.7226	21.8134	22.2952	21.9013	20.7107	20.9897	20.8623	21.4612
	Mm00442102_m1	Vegfb	Target	21.6174	21.0203	21.0726	20.8297	21.2468	21.5953	21.8706	21.5981	21.1857	20.991	22.0616	20.6241	21.4453	21.6554	21.6653	21.6322
	Mm00437310_m1	Vegfc	Target	22.4274	22.1821	22.5463	22.9986	22.2678	22.5878	23.0111	22.5573	22.3974	22.3559	22.7273	22.3637	22.5161	22.6268	22.63	22.7807
	Mm00660234_m1	Vip	Target	NaN	NaN	NaN	NaN	NaN	NaN	NaN	NaN	NaN	NaN	NaN	NaN	NaN	NaN	NaN	NaN
	Mm00496940_m1	Vps45	Target	21.3034	21.0563	21.263	21.7188	20.8216	21.3221	21.8123	21.666	21.1555	21.4458	21.3692	21.3283	21.3331	21.364	21.3142	21.5133
	Mm00446420_m1	Wnt16	Target	25.3529	26.7665	27.1383	27.2612	26.9398	25.7364	25.7284	28.2725	26.2509	26.8386	26.8685	27.4295	25.6247	26.1149	26.6495	25.7618
	Mm00434772_m1	Xcl1	Target	25.2961	25.3497	25.3682	25.2678	23.6573	26.1694	27.2473	24.9423	24.2074	23.8184	24.4872	23.8332	25.4277	26.4265	25.1494	25.5187
	Mm00442206_s1	Xcr1	Target	24.613	23.8584	24.508	24.2801	23.0272	24.1739	24.8836	24.9972	24.2708	23.708	25.0578	24.3221	25.2503	25.2591	24.6884	25.4854
	Mm00457144_m1	Zfp36	Target	18.9568	18.0248	17.891	18.6764	18.2772	18.5809	19.096	18.7277	18.4984	18.2936	18.731	17.834	18.3822	18.1337	17.7067	17.6619

## Sheet: OpenArrayImmunizations
Open Array Cq values from immunization experiment	Assay.ID	Gene	Target.Control	Imm. Control d7	Imm. Control d7	Imm. Control d7	Imm. Control d7	Imm. Control d13	Imm. Control d13	Imm. Control d13	Imm. Control d13	EAE 7d	EAE 7d	EAE 7d	EAE 7d	EAE 7d	EAE 7d	EAE 7d	EAE 7d	EAE 13d	EAE 13d	EAE 13d	EAE 13d	EAE 13d	EAE 13d	EAE 13d	EAE 13d
	Mm00607939_s1	Actb	Endogenous Control	12.7787	13.8621	12.8369	12.7428	12.5085	12.5207	12.4812	12.782	12.753	12.61	12.575	12.801	12.815	13.129	12.829	13.242	12.699	12.505	12.836	12.616	12.743	13.399	13.098	12.9
	Mm00437762_m1	B2m	Endogenous Control	12.6165	13.7664	12.7664	12.7721	12.3429	12.6491	12.5534	12.5166	12.932	12.797	12.764	13.307	13.158	13.526	13.291	13.504	13.464	12.705	12.87	12.424	12.737	13.827	12.766	12.836
	Mm00432448_m1	Cdkn1a	Endogenous Control	18.8178	19.737	18.8839	18.5913	18.7303	19.2581	18.8088	18.9337	18.766	18.68	18.581	18.837	18.698	19.066	18.812	19.405	18.896	18.831	19.069	18.667	19.059	19.306	18.81	18.607
	Mm99999915_g1	Gapdh	Endogenous Control	14.7271	16.8223	15.3382	15.1805	15.1819	15.1019	14.8355	15.4523	NaN	14.759	14.778	14.806	14.986	15.44	15.337	16.761	14.72	14.812	14.779	15.082	14.841	15.754	15.422	15.381
	Mm00446953_m1	Gusb	Endogenous Control	16.7706	17.8262	17.154	16.7342	16.8418	17.0195	16.9956	17.1234	NaN	16.325	16.003	16.791	16.608	16.732	16.45	16.84	16.435	15.969	16.113	15.97	16.376	16.842	16.47	16.317
	Mm00660262_g1	Hmbs	Endogenous Control	21.4723	22.5181	21.3726	21.4476	21.5666	21.6055	20.7469	21.5828	20.945	21.079	20.735	21.336	21.379	21.705	21.599	22.251	21.239	21.101	21.65	21.104	21.248	21.771	21.539	21.656
	Mm00446968_m1	Hprt1	Endogenous Control	19.8252	21.2735	20.1588	19.761	19.8211	19.7179	19.6174	19.8242	19.227	19.084	19.061	19.134	19.491	19.555	19.326	19.356	19.348	19.063	19.261	18.884	19.28	19.752	19.24	19.253
	Mm01255158_m1	Ipo8	Endogenous Control	20.7738	21.6961	21.2139	20.9956	21.001	21.149	21.001	21.3499	21.089	20.773	20.741	20.911	21.206	21.541	21.258	21.84	21.22	20.99	21.128	20.745	20.908	21.73	21.255	21.005
	Mm00435617_m1	Pgk1	Endogenous Control	17.2994	18.4417	17.5339	17.3389	17.6518	17.6762	17.025	17.7871	17.151	17.234	17.177	16.608	17.021	17.84	17.673	17.936	16.818	17.396	17.09	17.418	16.909	18.299	17.817	17.818
	Mm00839493_m1	Polr2a	Endogenous Control	18.725	19.7196	18.7677	18.6558	18.7402	18.7762	18.7045	18.6748	18.574	18.48	18.304	18.789	18.783	19.229	18.808	19.597	18.675	18.518	18.776	18.466	18.639	18.952	18.769	18.779
	Mm02342430_g1	Ppia	Endogenous Control	14.6643	16.1173	14.7577	14.5612	14.5647	14.6831	14.2629	14.5617	15.336	15.471	15.465	15.759	16.079	16.36	15.905	16.356	15.655	15.514	15.795	15.564	15.731	16.369	15.804	15.947
	Mm00782638_s1	Rplp2	Endogenous Control	25.3657	27.0148	25.854	25.4679	26.4687	26.4023	25.7709	25.5074	25.119	26.347	25.475	25.544	26.083	25.827	26.325	26.309	25.502	25.739	26.672	25.588	26.465	25.796	26.104	26.736
	Mm00446973_m1	Tbp	Endogenous Control	21.3401	22.5959	21.6415	21.3658	21.4438	21.6921	21.5324	21.6185	21.472	21.238	21.511	21.229	21.26	21.59	21.468	21.711	21.532	21.165	21.549	21.14	21.442	21.719	21.434	21.314
	Mm00441941_m1	Tfrc	Endogenous Control	19.2786	19.988	19.5776	19.4905	19.892	19.8174	19.5593	20.0388	20.265	19.79	19.736	20.147	20.1	20.633	20.448	20.591	19.887	20.078	20.638	19.726	20.211	20.049	19.651	19.813
	Mm01201237_m1	Ubc	Endogenous Control	18.7562	18.1554	17.8355	17.8166	17.8754	17.8157	17.9467	17.9467	17.584	17.595	17.123	17.714	17.295	18.003	17.805	18.816	17.724	17.39	17.791	17.081	17.263	17.882	17.596	17.674
	Mm01158417_g1	Ywhaz	Endogenous Control	19.1001	18.0329	17.8227	17.9178	18.0847	17.7827	18.2069	18.2069	NaN	17.84	17.832	18.786	18.288	18.276	17.998	26.271	17.983	17.785	18.378	18.103	17.936	18.441	17.988	17.969
	Mm00481784_m1	5730403B10Rik	Target	21.8397	22.7574	22.1587	21.836	22.1089	21.9574	21.9129	22.1373	NaN	21.974	21.852	21.828	21.926	22.446	22.037	22.79	21.678	21.584	21.84	21.664	21.794	22.143	22.043	22.055
	Mm00558642_m1	A2m	Target	29.8001	NaN	28.0177	NaN	NaN	31.3798	30.5068	NaN	27.806	29.528	NaN	26.777	31.035	NaN	NaN	31.404	27.575	30.795	28.507	NaN	NaN	30.749	NaN	NaN
	Mm00440761_m1	Abcb1a	Target	22.6582	23.3644	22.8065	22.8494	22.4848	23.202	23.418	22.8256	23.389	22.702	22.646	23.411	23.147	23.698	22.801	23.48	23.774	22.637	22.65	22.507	22.664	22.75	22.565	23.133
	Mm01275245_m1	Abcf1	Target	19.9031	20.8267	20.2831	19.8633	20.1869	20.2232	19.8132	20.0389	19.801	19.814	19.794	20.06	20.195	20.575	19.948	21.571	19.814	19.792	19.81	19.755	19.785	20.483	19.945	20.126
	Mm01331069_m1	Acvr1	Target	20.8999	22.3049	21.2976	21.0613	21.0828	21.1206	20.8843	21.0376	20.757	20.712	20.714	20.731	20.807	21.627	20.97	21.743	21.06	21.019	21.086	20.82	20.734	21.43	21.096	20.978
	Mm00431664_m1	Acvr2b	Target	24.6552	26.7072	25.7659	26.0995	25.844	26.0548	25.7524	26.9995	24.848	25.752	NaN	25.92	26.051	25.182	25.701	26.772	25.75	25.743	25.034	25.803	25.64	25.227	25.222	25.601
	Mm00437432_m1	Acvrl1	Target	20.2775	21.1689	NaN	19.8162	20.1821	20.1587	NaN	20.0593	19.683	19.74	19.743	19.796	20.27	20.326	19.807	21.76	19.385	19.499	19.681	19.796	19.822	20.814	20.7	20.419
	Mm00456425_m1	Adipoq	Target	19.6722	22.7582	19.0208	20.6173	25.3225	25.559	20.4891	22.4346	21.353	23.005	22.793	21.829	22.79	20.456	19.818	20.614	21.824	18.791	19.599	19.802	20.82	19.436	19.503	19.613
	Mm01308023_m1	Adora1	Target	26.2671	28.8624	25.3764	28.0397	30.708	NaN	26.6201	30.3384	NaN	29.439	NaN	27.288	29.454	24.881	26.132	25.133	26.57	24.597	24.419	25.396	26.537	25.018	24.784	24.414
	Mm00802075_m1	Adora2a	Target	24.9976	26.1496	25.1102	24.781	25.2383	24.8174	24.6372	24.8544	24.585	24.729	24.237	24.785	24.965	25.665	25.109	27.326	25.397	25.125	25.718	24.451	25.198	25.277	24.801	24.926
	Mm00802076_m1	Adora3	Target	26.1464	27.0634	25.8062	26.538	26.1147	27.0308	25.7458	25.7919	26.261	25.848	26.469	25.635	26.163	25.791	25.46	25.851	25.716	25.281	26.06	25.986	26.756	27.201	25.97	25.827
	Mm02524224_s1	Adrb2	Target	22.9064	24.0564	22.7366	22.8703	23.3851	23.0086	22.8175	22.8301	22.551	22.417	22.709	22.165	22.738	23.244	23.11	22.79	22.446	21.938	22.226	22.031	22.7	22.964	22.752	23.4
	Mm00525039_m1	Afap1l2	Target	23.1985	24.5553	23.9305	23.6286	24.5201	24.5404	24.5062	23.9591	NaN	23.949	24.196	24.579	24.447	24.629	24.303	24.226	25.031	24.596	23.999	24.008	24.899	24.585	23.725	24.109
	Mm00479862_g1	Aif1	Target	19.9705	20.7011	20.1577	20.3162	19.8383	19.9293	19.7954	19.9229	20.39	20.026	19.999	20.709	20.93	20.386	19.878	20.868	20.316	19.803	20.305	19.677	20.026	21.103	20.192	20.061
	Mm00433034_m1	Aimp1	Target	20.5168	21.5039	20.4878	20.1378	20.381	20.4868	20.1552	20.316	NaN	19.84	19.586	20.077	20.438	20.063	19.77	19.696	19.822	19.833	19.79	19.797	20.103	20.212	19.759	19.739
	Mm01320868_m1	Aimp1	Target	21.3369	22.624	21.7823	21.2186	21.5226	21.759	20.9814	21.637	20.791	20.767	21.222	21.194	21.001	21.563	20.81	21.374	21.011	20.967	21.47	20.827	21.475	21.35	21.215	21.117
	Mm01331626_m1	Akt1	Target	19.4625	20.4632	19.5943	19.2972	19.6466	19.6733	19.4767	19.7811	NaN	19.412	19.368	19.873	19.755	19.81	19.436	20.895	19.56	19.341	19.704	19.488	19.817	19.811	19.472	19.437
	Mm00507789_m1	Alox15	Target	27.4593	27.1696	24.8036	25.3212	25.5544	27.1224	26.8171	27.4416	25.825	26.798	27.789	25.553	26.335	25.314	26.144	26.423	26.945	25.509	25.415	26.432	25.905	26.198	26.784	25.697
	Mm01182743_m1	Alox5	Target	21.9147	22.9241	22.4782	21.5602	22.3582	22.4503	21.6483	22.2398	21.592	21.596	21.836	21.1	21.662	22.247	22.228	23.464	21.768	21.996	22.364	21.934	21.877	21.815	22.233	21.846
	Mm01182748_m1	Alox5	Target	21.8361	23.3626	22.2226	21.7843	21.8218	22.1282	21.4199	22.276	NaN	21.681	21.374	21.147	21.524	21.97	21.551	21.638	21.805	21.758	21.788	21.771	21.809	21.827	21.573	21.598
	Mm01182750_m1	Alox5	Target	22.0277	23.7149	22.5063	22.4371	22.3102	22.0902	21.7843	22.4384	21.827	21.577	21.984	21.814	22.022	22.712	22.011	22.232	22.349	22.326	22.38	22.377	22.412	22.427	22.403	21.775
	Mm01182740_g1	Alox5	Target	22.6149	23.6866	22.5706	22.1161	22.5124	22.685	21.1934	22.2703	NaN	21.948	21.773	21.506	21.762	22.557	22.335	23.143	22.494	22.164	22.544	22.693	22.089	22.674	22.329	22.159
	Mm01182747_m1	Alox5	Target	23.2103	24.4517	23.5651	22.9221	23.443	22.9796	22.9828	23.7177	22.674	22.833	22.632	22.227	22.429	23.362	22.95	23.639	23.357	22.791	22.769	22.652	23.02	23.201	22.975	22.792
	Mm01182749_m1	Alox5	Target	22.7246	23.7506	22.9565	22.6858	23.0189	23.5698	22.5467	23.2094	NaN	22.75	22.574	22.082	22.374	22.969	23.317	23.814	22.973	22.821	22.838	23.093	22.958	22.761	23.029	22.51
	Mm00802100_m1	Alox5ap	Target	19.7001	20.8806	19.7863	19.637	19.5245	19.6577	19.404	19.5144	18.76	18.847	18.662	18.784	19.131	19.529	19.335	19.779	18.84	19.076	18.886	18.985	19.364	19.739	19.602	19.332
	Mm00440225_m1	Anxa1	Target	14.6884	15.7005	14.6997	14.6436	14.5296	14.6344	14.416	14.7074	NaN	14.224	14.075	14.529	14.522	15.067	14.767	14.754	14.444	14.405	14.572	13.908	14.004	15.136	14.729	14.772
	Mm00600104_m1	Aoah	Target	20.6174	21.9624	20.823	21.108	20.4781	20.0666	20.5546	20.6457	21.034	20.408	20.975	20.833	21.307	20.806	20.762	21.468	21.045	20.445	20.787	20.228	20.775	21.321	21.178	20.982
	Mm00839624_m1	Aoc3	Target	21.4635	22.6048	20.8605	21.6935	22.8426	22.3464	21.7577	22.4735	21.43	21.675	NaN	21.533	22.045	22.447	21.826	21.839	21.534	21.45	21.132	21.779	21.837	21.52	21.609	21.62
	Mm00437475_m1	Aox1	Target	22.6756	24.6034	22.6855	22.7556	23.6925	23.1233	22.3849	22.7737	23.025	22.744	23.026	22.882	22.927	23.74	22.814	22.794	23.602	22.916	22.402	22.59	23.166	22.801	23.094	23.185
	Mm00488099_g1	Apcs	Target	28.837	NaN	NaN	NaN	29.5742	NaN	NaN	NaN	29.722	NaN	NaN	NaN	NaN	NaN	NaN	NaN	NaN	NaN	NaN	30.754	NaN	NaN	29.142	NaN
	Mm00437568_g1	Apoa1	Target	NaN	NaN	NaN	NaN	30.5749	NaN	NaN	NaN	30.071	NaN	NaN	30.221	29.791	NaN	29.734	NaN	30.049	NaN	NaN	NaN	30.787	NaN	30.559	NaN
	Mm00437569_m1	Apoa1	Target	NaN	NaN	NaN	NaN	NaN	NaN	NaN	NaN	NaN	NaN	NaN	NaN	29.337	NaN	28.899	NaN	NaN	NaN	30.426	30.194	NaN	30.199	NaN	30.167
	Mm00431814_m1	Apoa4	Target	NaN	NaN	NaN	28.8702	NaN	NaN	NaN	NaN	NaN	NaN	NaN	NaN	NaN	NaN	NaN	NaN	NaN	NaN	NaN	NaN	NaN	NaN	NaN	NaN
	Mm00437573_m1	Apoe	Target	14.6052	15.4554	14.687	14.7751	13.8208	13.8394	14.2105	14.0171	14.198	14.369	NaN	15.06	14.583	14.168	13.32	15.522	13.994	13.195	13.84	13.38	13.831	14.218	14.21	13.834
	Mm00437583_m1	Areg	Target	24.832	25.7543	24.3428	23.5084	25.7593	27.5679	23.7688	25.2448	26.046	27.313	26.833	25.88	25.794	26.696	26.266	24.148	26.339	26.39	23.819	26.453	26.069	26.414	24.595	26.47
	Mm00437746_m1	Atrn	Target	20.708	21.416	21.1498	20.9918	21.1593	21.0402	20.9595	21.0618	20.836	20.746	NaN	20.897	20.886	21.213	21.197	21.822	20.767	20.838	20.916	21.037	20.916	21.484	21.109	21.151
	Mm00437221_m1	Axl	Target	18.7019	19.7737	18.9266	18.5742	18.8139	18.7551	18.6461	18.6889	18.533	18.569	18.267	18.751	18.809	19.083	18.488	19.448	19.079	18.139	18.829	18.304	18.921	18.829	18.526	18.539
	Mm00480752_m1	B4galt1	Target	18.5191	19.6754	18.6433	18.3206	18.5114	18.5087	18.1465	18.6158	18.605	18.48	18.425	18.325	18.395	18.74	18.409	19.225	18.508	18.309	18.5	18.427	18.521	18.899	18.777	18.566
	Mm00432042_m1	Bad	Target	20.669	21.6659	20.9439	20.7854	21.0751	21.109	20.8862	21.2587	20.764	20.706	NaN	21.206	21.485	21.421	21.385	22.762	20.986	20.75	21.072	20.849	20.987	21.682	21.172	21.282
	Mm00784755_s1	Bcl10	Target	19.7581	20.8632	19.9732	19.6879	19.9454	19.8495	19.8104	19.7755	19.945	19.858	19.754	19.784	19.779	19.777	19.736	20.311	20.138	19.686	20.042	19.584	19.827	20.274	20.001	19.809
	Mm00477633_m1	Bcl6	Target	20.5107	21.5865	NaN	20.3912	20.5562	20.6979	20.2531	20.6298	20.525	20.436	NaN	20.362	20.475	20.5	20.487	21.121	20.467	20.003	20.571	20.306	20.225	20.901	20.776	20.536
	Mm04207315_s1	Bdkrb1	Target	24.0797	25.249	24.1577	23.6012	23.8532	24.5044	23.7158	24.302	24.419	23.709	22.813	23.698	22.689	23.723	23.301	24.72	24.514	23.955	25.83	25.033	24.404	23.809	23.507	23.737
	Mm00437788_s1	Bdkrb2	Target	24.9048	25.4158	24.7738	24.6085	25.3796	25.8267	24.5466	25.3072	24.838	25.001	NaN	24.79	23.934	25.073	24.822	28.452	26.115	25.469	26.167	26.161	25.542	24.778	25.624	25.108
	Mm01197846_m1	Blnk	Target	20.2127	21.1601	19.9244	20.1393	20.0794	19.9681	20.0072	19.8516	19.667	19.849	19.54	19.837	20.473	19.787	20.075	19.787	19.436	19.677	19.578	19.359	19.55	19.913	19.803	19.769
	Mm00802225_m1	Bmp1	Target	19.3179	19.8473	19.4612	19.3663	19.7269	19.8234	19.3756	19.7198	19.667	19.601	19.543	19.223	19.328	19.874	19.659	21.541	20.058	19.817	19.681	19.768	19.741	19.771	19.553	19.622
	Mm01183889_m1	Bmp10	Target	30.2688	NaN	30.6605	30.2268	28.8991	31.3166	NaN	29.5763	NaN	NaN	30.23	NaN	NaN	31.034	NaN	NaN	NaN	31.44	31.217	NaN	NaN	NaN	31.148	31.164
	Mm00437797_m1	Bmp15	Target	NaN	NaN	29.3274	NaN	28.7736	31.1847	28.4499	31.0432	30.032	NaN	NaN	NaN	NaN	NaN	NaN	NaN	NaN	29.801	29.773	NaN	NaN	28.697	NaN	NaN
	Mm01340178_m1	Bmp2	Target	25.2351	25.9851	25.3676	25.3463	26.9601	26.5238	25.4011	25.6537	24.964	25.345	25.819	24.887	25.931	25.541	25.745	24.82	25.734	25.504	24.963	25.291	25.898	25.413	25.216	24.791
	Mm00557790_m1	Bmp3	Target	24.4115	26.8135	24.7717	24.9594	24.8489	25.7756	24.0647	25.6819	24.341	23.732	NaN	23.559	23.641	26.465	24.882	24.353	23.59	24.573	24.089	24.693	23.878	24.34	25.267	24.731
	Mm03024297_s1	Bmp3	Target	25.7041	26.7246	24.8038	25.3633	26.1505	26.6061	24.5689	26.3863	24.759	24.56	25.192	23.927	24.281	27.07	25.377	25.81	24.003	24.796	24.734	25.771	24.961	24.965	26.535	25.492
	Mm00432087_m1	Bmp4	Target	26.7541	28.4567	27.2514	27.5555	28.0467	29.1017	26.754	27.8049	27.183	26.687	28.734	26.678	26.95	27.095	26.795	26.594	26.768	26.496	26.323	26.728	26.824	26.558	27.015	25.836
	Mm00432091_m1	Bmp5	Target	27.749	28.8347	28.7829	28.1329	29.4302	27.79	29.152	28.7707	29.49	27.68	NaN	27.475	28.112	30.348	27.262	28.443	27.823	27.795	27.918	28.931	29.7	27.974	27.672	30.298
	Mm00432095_m1	Bmp6	Target	26.3955	27.7499	27.0346	26.7514	26.6182	27.3804	27.1625	27.4847	27.041	26.945	26.854	26.974	25.795	27.351	26.246	27.993	25.643	26.074	26.658	26.923	25.979	26.307	26.559	26.19
	Mm01332882_m1	Bmp6	Target	26.1861	27.8735	25.6114	25.4435	26.8656	26.5507	26.5595	27.7447	26.222	25.768	27.01	26.477	25.932	26.523	26.384	NaN	26.223	26.827	25.739	26.447	26.832	26.463	27.785	26.201
	Mm00432101_m1	Bmp7	Target	26.5265	NaN	25.2619	25.7819	28.1298	28.2188	25.0476	26.8833	27.185	26.15	NaN	24.949	26.509	27.374	26.201	25.209	27.275	26.661	26.691	25.895	26.814	27.831	27.614	25.17
	Mm00432105_m1	Bmp7	Target	29.1011	28.3202	26.1623	27.0765	27.9585	28.4204	27.0042	28.9057	27.777	26.424	28.044	25.201	27.534	27.221	26.067	27.124	28.931	27.997	26.974	26.808	26.892	26.243	26.525	25.799
	Mm00432102_m1	Bmp7	Target	27.4011	29.5319	23.7393	NaN	28.8279	27.9066	26.4034	27.8362	NaN	26.723	27.171	25.239	26.662	26.824	26.634	26.215	28.94	26.638	26.967	26.954	26.759	26.749	28.153	25.086
	Mm00432109_m1	Bmp8a	Target	28.9255	28.8581	27.4693	27.0142	28.3799	27.9782	27.2993	29.6511	28.394	29.25	29.434	28.331	29.476	NaN	28.652	NaN	29.967	28.777	29.402	28.407	30.267	28.195	29.313	29.223
	Mm00432115_g1	Bmp8b	Target	NaN	NaN	NaN	NaN	NaN	NaN	NaN	NaN	NaN	NaN	NaN	NaN	NaN	NaN	NaN	NaN	NaN	NaN	NaN	NaN	NaN	NaN	NaN	NaN
	Mm00432117_m1	Bmpr1b	Target	26.4319	27.0873	25.8184	24.9838	27.8654	26.3437	27.0149	26.494	26.008	26.837	25.954	25.728	26.492	26.289	26.457	27.387	27.542	26.064	27.293	26.786	26.731	25.839	26.314	26.567
	Mm00513816_m1	Bre	Target	21.1988	22.1384	21.3265	21.0704	21.361	21.571	21.3598	20.9628	20.692	20.767	21.035	20.609	21.234	21.308	21.311	21.581	20.605	21.009	21.002	20.672	21.459	21.691	21.386	21.014
	Mm00432142_m1	C1qa	Target	17.8176	17.8388	17.387	17.2606	17.3693	17.1714	17.2336	17.4137	NaN	16.793	16.776	16.915	17.643	17.265	16.612	19.266	16.821	16.502	16.76	16.667	16.985	17.603	17.339	16.803
	Mm01179619_m1	C1qb	Target	18.3223	18.4	17.5936	17.611	17.589	17.4506	17.4833	17.6855	17.725	17.667	NaN	17.852	18.346	17.666	16.941	20.03	17.435	17.35	17.65	16.837	17.093	18.013	17.706	17.204
	Mm01193990_g1	C1qc	Target	18.4454	19.3818	18.4502	18.7346	18.207	18.0049	18.2305	18.5357	17.908	17.816	18.132	18.213	18.625	18.685	17.862	19.812	18.11	17.84	17.943	17.662	17.815	18.738	18.31	18.035
	Mm00619332_m1	C1rl	Target	23.8991	25.6253	23.8969	23.9756	24.0198	24.6168	23.9601	23.7735	NaN	23.65	23.821	23.5	23.893	24.024	24.328	24.714	24.294	24.295	24.181	24.014	24.623	24.417	23.878	23.792
	Mm00663210_mH	C1s	Target	18.5723	19.3184	18.4857	18.6275	18.8206	18.4484	18.458	18.7654	18.685	18.535	18.731	18.693	18.774	18.962	18.678	19.196	18.963	18.689	18.708	18.298	18.726	18.771	18.582	18.561
	Mm00442726_m1	C2	Target	21.2569	22.0313	21.1984	21.7239	21.8711	21.4708	21.6425	21.8371	21.846	21.674	21.883	21.902	21.991	21.997	21.538	21.552	22.299	21.647	21.642	21.071	21.582	22.264	21.363	21.292
	Mm00437858_m1	C3	Target	16.9972	17.9013	17.0916	17.526	17.2282	16.9592	17.4805	17.2439	17.154	16.956	17.293	17.113	17.629	17.088	16.955	18.249	18.127	16.257	17.611	16.733	17.628	17.322	17.24	16.909
	Mm01184110_m1	C3ar1	Target	16.8006	17.8381	16.8003	16.9173	16.5151	16.398	16.6675	16.7577	NaN	16.208	16.2	16.193	16.641	16.79	16.6	17.027	15.758	15.788	16.029	15.76	16.122	17.162	17.073	16.779
	Mm02620006_s1	C3ar1	Target	18.0396	19.2686	17.8964	17.9739	17.7581	17.4437	17.6143	17.5977	17.37	17.299	17.184	16.816	17.61	17.515	17.347	16.648	16.7	16.82	16.826	16.496	17.063	18.075	17.863	17.633
	Mm00489521_m1	C6	Target	26.8252	27.985	25.2715	26.8744	27.76	27.7243	26.5305	25.8297	26.425	26.842	26.86	24.658	27.733	27.751	26.831	25.753	NaN	26.319	26.462	25.756	27.06	26.963	27.016	24.841
	Mm00521625_m1	C8a	Target	NaN	NaN	NaN	NaN	NaN	NaN	NaN	NaN	NaN	NaN	NaN	NaN	NaN	NaN	NaN	NaN	NaN	NaN	NaN	NaN	NaN	NaN	NaN	NaN
	Mm00804806_m1	C8b	Target	NaN	NaN	NaN	NaN	NaN	NaN	NaN	NaN	NaN	NaN	NaN	NaN	NaN	NaN	NaN	NaN	NaN	NaN	NaN	NaN	NaN	NaN	NaN	NaN
	Mm01330461_g1	C8g	Target	26.727	29.5024	27.1798	27.7425	27.2198	26.7171	27.8885	26.7898	NaN	26.636	26.331	26.569	27.409	26.856	26.598	26.525	25.701	26.294	26.16	26.599	26.248	27.224	26.556	26.641
	Mm00442739_m1	C9	Target	22.7161	NaN	NaN	NaN	NaN	NaN	NaN	NaN	30.269	NaN	NaN	NaN	NaN	NaN	NaN	NaN	NaN	NaN	NaN	NaN	NaN	NaN	NaN	NaN
	Mm00438285_m1	Camp	Target	23.8626	23.4161	22.8379	23.2304	22.1008	21.7436	20.7823	20.4235	23.94	23.933	22.557	23.885	22.639	19.81	20.93	23.438	20.158	20.166	23.996	20.441	24.644	24.316	23.25	20.721
	Mm00438023_m1	Casp1	Target	18.7927	19.6949	18.9332	19.0257	18.761	18.8083	18.581	18.7197	NaN	18.604	18.719	19.144	19.086	19.495	19.566	19.969	18.82	18.388	18.954	18.296	18.612	19.711	18.814	19.323
	Mm00802247_m1	Casp8	Target	20.7796	22.2192	20.8175	20.6426	20.7308	20.728	20.6946	20.8749	20.588	20.807	20.144	20.81	20.777	20.913	20.781	20.82	20.628	20.541	20.753	20.325	20.822	21.013	20.839	20.674
	Mm00483057_m1	Cav1	Target	18.7891	20.0408	18.9352	18.6054	19.4477	19.7899	18.5599	19.7342	18.2	18.092	18.119	17.878	17.836	18.675	18.83	18.289	18.523	18.78	18.657	18.655	18.495	18.793	18.333	18.84
	Mm00445551_m1	Ccbp2	Target	25.7859	27.2158	25.6394	26.7235	27.0833	25.5662	25.819	26.6124	NaN	25.007	24.892	24.046	23.222	24.975	23.715	25.623	24.577	24.8	23.971	25.809	25.102	26.554	26.392	25.524
	Mm00441236_m1	Ccl1	Target	29.3262	NaN	30.3099	29.0098	28.5467	29.198	28.2078	28.573	27.166	26.655	27.937	26.858	28.105	28.027	NaN	29.891	28.967	28.096	28.265	28.545	27.827	30.063	28.859	28.913
	Mm00441238_m1	Ccl11	Target	20.1124	21.2853	20.2149	20.1806	19.9732	19.4809	19.7462	19.8797	19.74	19.27	20.044	19.759	19.961	19.746	19.604	20.261	20.834	19.256	20.226	19.57	20.082	19.731	19.496	19.564
	Mm00516136_m1	Ccl17	Target	26.7298	26.5624	25.6749	24.8841	25.8379	26.7911	26.2745	26.9864	23.466	24.844	24.615	23.636	25.308	24.925	24.863	26.399	25.045	24.348	25.795	25.138	25.393	26.885	26.197	25.562
	Mm00839967_g1	Ccl19	Target	25.6323	28.3758	26.2888	26.4158	26.4987	26.0555	25.4005	25.6205	26.592	26.172	26.194	27.878	25.681	25.3	25.144	25.908	26.672	24.753	26.729	26.494	26.471	27.406	26.44	25.673
	Mm00441242_m1	Ccl2	Target	19.6934	20.6084	19.7399	19.928	20.0654	20.3701	19.785	20.4616	18.77	19.374	19.428	18.809	20.012	20.105	19.844	19.483	18.809	19.394	19.813	19.697	19.833	20.467	20.067	20.149
	Mm01268754_m1	Ccl20	Target	27.1184	30.694	27.5855	28.1539	27.4465	28.2815	29.6905	27.9112	30.825	NaN	31.141	28.602	28.301	26.918	26.368	27.902	29.154	30.932	30.616	30.817	31.051	28.293	30.603	26.77
	Mm00436439_m1	Ccl22	Target	23.3548	24.1168	23.5709	22.7571	23.0033	23.5662	23.1204	23.7411	22.266	22.491	22.769	22.492	22.877	22.728	22.892	24.221	22.586	22.493	23.82	23.23	22.798	24.6	23.414	23.371
	Mm00444701_m1	Ccl24	Target	23.013	23.4783	22.4743	22.6149	22.9164	22.9241	22.1011	22.9212	NaN	21.206	21.736	21.477	22.151	21.576	21.98	21.742	22.196	21.472	22.355	22.167	22.044	21.898	21.737	22.012
	Mm00436443_m1	Ccl25	Target	24.5922	24.9028	24.5434	24.2589	24.2703	24.5537	24.4887	23.8922	23.907	24.536	23.738	24.153	24.106	24.499	24.645	24.514	24.613	23.828	24.663	24.025	24.111	24.211	24.256	24.618
	Mm02763057_u1	Ccl26	Target	NaN	NaN	NaN	NaN	NaN	NaN	NaN	NaN	NaN	NaN	NaN	NaN	NaN	NaN	NaN	NaN	NaN	NaN	NaN	NaN	NaN	NaN	NaN	NaN
	Mm00445039_m1	Ccl28	Target	29.2857	30.2584	31.1072	27.6822	NaN	29.0247	28.2993	28.8673	29.938	29.138	31.054	28.83	28.598	29.012	29.157	28.396	28.958	29.002	28.919	28.906	31.166	30.166	NaN	29.525
	Mm00441258_m1	Ccl3	Target	20.5807	21.167	20.4206	20.4586	20.0541	19.6775	NaN	20.9353	20.907	20.569	20.702	20.812	20.478	20.999	20.131	21.336	20.973	20.104	20.713	20.241	21.13	20.797	20.437	20.013
	Mm00443111_m1	Ccl4	Target	21.9083	23.3396	21.6201	22.1281	20.8196	20.605	20.8259	21.28	21.292	20.949	21.595	21.831	21.483	21.547	20.441	22.225	20.438	19.777	21.045	20.134	21.49	21.294	21.61	20.731
	Mm01302427_m1	Ccl5	Target	21.9688	24.2473	23.1707	22.9413	22.5018	22.2053	22.4722	22.721	NaN	22.654	22.486	23.653	23.814	21.792	21.696	33.695	23.122	21.241	22.478	22.052	21.049	23.832	22.041	22.399
	Mm01302428_m1	Ccl5	Target	21.9377	23.487	22.302	22.9059	21.8253	21.7589	21.9464	22.407	23.113	22.252	22.377	23.209	22.806	21.739	21.528	22.634	22.775	20.909	21.83	21.246	21.009	24.047	21.793	21.656
	Mm01302419_m1	Ccl6	Target	17.3813	18.8236	17.3444	17.0153	16.8377	17.2518	17.0556	17.4188	16.198	16.348	16.659	16.339	17.047	16.684	15.974	16.95	16.744	15.792	16.58	15.878	16.659	17.024	16.914	16.696
	Mm01308393_g1	Ccl7	Target	20.6813	21.7694	20.6724	20.6481	20.7929	21.0522	20.6155	20.8402	19.991	20.252	20.427	19.832	20.785	20.735	20.289	20.801	19.939	19.749	20.503	20.818	20.776	21.465	20.816	20.789
	Mm00443113_m1	Ccl7	Target	20.7349	21.8324	20.7917	20.6531	20.7176	21.162	20.5285	20.8999	19.706	20.11	20.077	19.199	20.248	20.233	20.083	19.973	19.585	19.681	20.809	20.462	20.584	21.066	20.699	20.378
	Mm01297183_m1	Ccl8	Target	19.4173	20.8297	19.6487	19.7356	19.1793	19.7424	18.7353	19.2533	19.312	19.058	NaN	19.008	19.944	19.05	18.699	18.551	20.098	18.622	19.612	18.831	18.644	21.042	19.705	18.688
	Mm00438260_s1	Ccr1	Target	20.6814	20.5843	20.117	19.9991	20.4462	20.5744	19.9523	20.6175	NaN	20.194	20.039	20.572	20.26	20.401	20.137	20.596	19.812	19.905	20.729	20.449	20.59	20.758	20.266	20.392
	Mm00432606_s1	Ccr1l1	Target	30.3443	27.9542	30.2681	28.3519	27.5863	27.2295	26.7305	27.1227	NaN	28.01	29.68	28.092	27.768	29.424	27.3	27.83	27.912	27.768	27.469	27.352	28.479	29.792	29.389	30.566
	Mm00438270_m1	Ccr2	Target	19.2562	20.1271	19.4572	19.3549	19.1659	19.3633	18.9963	19.0471	19.618	19.332	19.756	19.12	19.802	19.966	20.502	20.073	19.813	19.296	19.694	19.422	19.756	20.813	19.844	19.6
	Mm00515543_s1	Ccr3	Target	23.6096	24.7363	23.919	24.2839	23.9727	24.1141	23.9253	24.493	23.779	23.347	24.366	24.566	24.743	24.501	24.581	23.904	24.274	23.211	24.147	23.321	23.123	25.265	24.377	24.561
	Mm01216172_m1	Ccr3	Target	24.0386	24.9572	NaN	24.5864	23.8031	24.0348	23.7174	24.241	23.818	23.367	24.56	25.611	24.636	24.404	24.641	24.487	24.657	23.124	24.269	23.358	23.163	25.344	24.48	24.503
	Mm00438271_m1	Ccr4	Target	28.0125	28.1348	29.1887	27.5746	28.1985	28.5387	27.1142	27.7042	NaN	27.847	27.482	30.767	27.19	27.754	27.388	28.19	27.76	26.827	28.843	27.339	28.163	27.822	28.201	27.182
	Mm01216171_m1	Ccr5	Target	20.6383	21.5999	20.8015	20.8609	20.4711	20.7297	20.7988	20.8169	20.446	20.51	20.474	20.04	21.041	20.651	20.694	20.339	20.434	20.224	20.749	20.107	20.385	21.803	20.825	20.702
	Mm99999114_s1	Ccr6	Target	25.8217	NaN	25.6808	25.7985	26.2062	26.3158	25.8228	25.7845	25.783	26.07	NaN	26.736	26.276	26.132	25.342	26.243	25.826	25.448	25.351	26.382	25.232	27.064	26.481	26.448
	Mm01301785_m1	Ccr7	Target	23.8291	25.1536	24.4477	23.8347	23.8008	23.6687	23.6154	23.809	24.523	23.942	23.957	23.242	23.764	23.193	22.741	26.458	23.812	22.055	24.18	23.183	22.797	24.641	23.161	23.478
	Mm00843415_s1	Ccr8	Target	27.1291	26.4467	27.2282	25.8085	26.8192	26.4235	26.7834	26.7634	NaN	28.272	27.029	29.071	26.662	26.817	26.636	29.96	27.719	24.806	29.129	26.555	25.856	27.04	27.294	26.747
	Mm99999115_s1	Ccr8	Target	28.0465	29.9689	28.9304	29.3264	27.9263	28.1949	27.6942	28.0766	29.116	29.902	28.435	28.629	27.983	26.814	26.83	NaN	27.845	26.063	27.85	27.41	27.74	29.061	27.395	27.922
	Mm02620030_s1	Ccr9	Target	22.7647	23.7281	22.7533	23.4303	22.444	22.584	22.5554	22.7796	24.145	23.438	NaN	24.699	24.176	22.937	22.886	24.714	24.078	22.734	23.355	23.154	22.928	24.425	23.393	22.672
	Mm02620636_s1	Ccrl1	Target	24.6149	25.7038	25.1178	25.1327	25.8244	25.5057	24.764	25.9432	25.771	26.434	25.662	25.825	25.8	25.271	25.38	26.105	26.002	25.55	25.472	25.306	26.469	26.767	25.751	25.514
	Mm00516914_g1	Ccrl2	Target	19.1337	20.081	19.0716	18.8283	18.7463	18.8227	18.8259	18.7473	19.086	19.02	18.822	19.748	18.89	19.286	19.015	20.632	19.222	18.678	19.542	18.707	19.182	19.064	18.73	18.748
	Mm00438094_g1	Cd14	Target	19.6746	20.5703	19.3955	19.5648	19.0955	19.0868	18.7903	19.6001	19.273	18.979	19.24	19.11	18.578	18.928	18.761	20.726	19.023	18.474	19.809	19.28	19.402	19.328	19.2	19.042
	Mm00474091_m1	Cd163	Target	23.5887	23.7794	22.9078	24.3075	25.1239	25.2583	22.9724	24.7399	22.327	22.887	24.081	21.447	22.973	23.406	22.561	22.808	21.248	22.045	21.696	21.791	23.746	22.556	24.161	22.632
	Mm00434804_m1	Cd180	Target	19.05	20.321	19.0953	18.8197	19.1796	19.0551	18.7684	18.8806	18.795	18.723	18.841	18.542	19.13	19.385	19.16	19.005	18.487	18.715	18.755	18.161	18.786	19.572	19.203	18.947
	Mm00783541_s1	Cd1d1	Target	23.3799	25.0938	22.8104	23.7218	23.8949	23.8125	23.8005	23.8801	23.666	23.905	23.459	23.392	23.518	24.432	23.466	22.817	23.79	23.08	22.794	22.98	23.181	23.31	23.655	23.11
	Mm00782538_sH	Cd24a	Target	22.3063	23.7447	21.5946	21.9138	22.1884	22.2263	21.6444	22.4894	22.377	22.238	21.845	21.238	21.684	21.07	21.827	21.224	22.311	21.737	22.355	21.838	22.774	22.037	22.331	21.576
	Mm00452054_m1	Cd274	Target	19.8923	21.4657	20.3612	20.522	19.7627	19.9364	19.7944	19.9609	20.715	20.447	20.171	20.462	20.548	20.512	20.232	20.595	20.879	19.744	20.779	19.82	20.314	20.722	20.435	19.75
	Mm00483137_m1	Cd28	Target	23.7896	25.5529	24.2945	24.4767	23.7719	23.9967	24.8037	23.9859	NaN	24.611	24.434	26.19	25.391	24.527	24.39	25.531	24.83	23.532	24.126	23.407	23.739	25.261	24.723	23.701
	Mm00442754_m1	Cd4	Target	22.4475	22.9129	22.5575	22.3644	22.1193	22.2132	22.7373	22.2642	23.176	22.868	22.804	23.96	23.278	22.491	21.856	23.159	23.399	22.319	22.86	21.711	22.49	22.723	22.169	22.091
	Mm00441891_m1	Cd40	Target	22.4229	23.5429	22.8374	22.8356	22.4235	22.7672	22.2463	22.1856	22.817	22.628	22.638	22.691	23.146	23.144	22.891	23.794	22.71	22.159	23.494	22.383	22.832	23.556	22.47	22.059
	Mm00441911_m1	Cd40lg	Target	28.8281	31.3063	29.5219	29.0506	27.7864	27.5896	27.9256	26.793	29.513	NaN	28.826	30.615	29.516	26.009	27.346	30.759	29.893	27.233	28.41	28.018	28.248	29.027	29.632	27.418
	Mm01277163_m1	Cd44	Target	16.7668	17.7832	17.0493	16.7524	16.8111	17.0009	16.6854	17.1617	16.857	16.741	16.752	16.849	16.57	17.016	16.8	17.57	17.159	16.77	17.638	17.136	16.728	17.136	16.585	16.878
	Mm00487625_m1	Cd46	Target	NaN	NaN	NaN	NaN	NaN	NaN	NaN	NaN	NaN	NaN	NaN	NaN	NaN	NaN	NaN	29.908	30.476	29.334	NaN	29.787	29.92	30.85	NaN	NaN
	Mm00438377_m1	Cd55	Target	22.083	23.3245	22.1281	21.8263	22.4693	22.6762	21.4972	22.5893	NaN	21.151	22.361	20.76	21.589	22.623	22.37	21.795	23.172	21.842	22.836	22.668	22.114	22.185	22.315	22.224
	Mm00441914_m1	Cd70	Target	29.5333	27.5466	28.1192	NaN	27.2109	NaN	NaN	29.989	NaN	28.097	NaN	NaN	NaN	NaN	NaN	28.455	NaN	29.888	29.173	NaN	30.146	NaN	28.214	28.864
	Mm00658576_m1	Cd74	Target	15.7989	16.4697	15.7504	15.8558	15.2162	15.2172	15.1759	15.0368	16.131	15.867	15.776	16.505	16.504	15.604	16.051	18.3	16.641	15.611	16.025	15.413	15.681	16.962	16.406	15.338
	Mm00711660_m1	Cd80	Target	20.7326	21.978	21.1103	21.1914	20.7364	20.9894	20.7826	21.3249	21.152	20.778	20.751	21.025	21.103	21.468	20.989	21.741	21.439	20.759	21.663	21.14	20.884	21.55	21.114	21.318
	Mm00444543_m1	Cd86	Target	21.8344	22.5025	21.7918	21.9054	21.8141	21.7181	21.4446	21.6904	21.576	21.084	NaN	21.402	21.813	21.479	21.486	21.762	21.541	20.763	21.816	21.127	21.411	22.433	21.719	21.471
	Mm00516248_m1	Cd97	Target	17.6175	18.6563	17.6284	17.3178	17.6329	17.7966	17.5767	17.6173	17.354	17.265	17.174	17.391	17.067	17.867	17.779	18.259	17.594	17.278	17.776	17.173	17.448	18.033	17.558	17.735
	Mm01164910_m1	Cdk5	Target	21.8296	22.8251	21.7283	21.7443	21.8263	21.7694	21.7806	22.1535	21.436	21.444	NaN	21.669	22.312	22.166	22.083	23.148	21.607	21.466	21.843	21.64	21.898	22.069	21.901	22.148
	Mm00473573_m1	Cdo1	Target	20.6755	22.6058	19.5543	20.7962	22.8234	23.3126	20.7597	22.0391	21.801	22.57	22.811	22.53	23.167	21.247	21.72	19.832	22.187	20.424	19.826	20.815	21.694	21.156	20.273	20.178
	Mm00514283_s1	Cebpa	Target	17.4905	18.6419	17.2947	17.9048	17.6858	17.7276	17.3925	18.5466	19.587	18.102	19.886	27.025	20.584	22.81	19.787	NaN	20.201	19.482	20.45	24.012	20.031	19.77	19.778	19.994
	Mm00843434_s1	Cebpb	Target	19.689	19.6801	19.2623	20.8581	19.3774	18.6796	18.2428	20.9447	22.145	20.142	23.07	30.421	22.55	35.004	22.699	NaN	30.658	20.736	23.804	31.034	22.352	21.865	22.045	22.373
	Mm00515474_m1	Cer1	Target	NaN	NaN	NaN	NaN	NaN	NaN	NaN	NaN	NaN	30.358	NaN	30.238	NaN	NaN	NaN	NaN	NaN	NaN	NaN	NaN	NaN	NaN	32.522	NaN
	Mm00433909_m1	Cfb	Target	19.8082	20.0055	19.714	20.2145	19.5793	20.0171	19.6844	19.6493	NaN	19.722	19.745	20.415	20.777	20.666	19.99	20.303	21.671	19.578	21.05	19.803	20.621	20.816	19.554	19.488
	Mm00442664_m1	Cfd	Target	17.8053	20.5106	16.9555	18.7761	24.2725	23.7828	18.6308	20.7671	19.786	21.778	21.534	20.765	21.893	19.184	19.141	29.8	20.238	17.421	17.424	18.391	19.785	18.72	17.943	18.456
	Mm01299243_m1	Cfh	Target	19.1666	20.2977	19.3963	19.0623	19.4298	19.1455	18.9614	19.2093	18.744	18.951	18.723	18.641	19.164	19.228	19.287	19.61	19.055	18.878	18.752	18.487	18.905	18.825	18.746	18.916
	Mm00502018_m1	Cfhr1	Target	NaN	NaN	NaN	NaN	NaN	NaN	NaN	NaN	NaN	NaN	NaN	NaN	NaN	NaN	NaN	NaN	NaN	NaN	NaN	NaN	NaN	NaN	NaN	NaN
	Mm00432470_m1	Cfi	Target	34.013	NaN	NaN	30.4207	35.9442	36.2322	39.249	NaN	NaN	34.464	NaN	36.015	NaN	31.098	NaN	NaN	NaN	NaN	34.851	33.419	34.21	31.996	NaN	30.211
	Mm01341415_m1	Cfp	Target	20.1404	21.0715	20.5556	20.8245	20.4464	20.5464	20.7531	20.5503	19.662	19.756	19.973	19.835	20.6	20.551	19.906	22.328	19.93	19.714	20.199	19.32	20.752	20.552	20.39	20.406
	Mm00445197_m1	Cftr	Target	NaN	NaN	NaN	NaN	NaN	NaN	NaN	NaN	NaN	NaN	NaN	NaN	NaN	NaN	NaN	29.494	NaN	NaN	NaN	NaN	NaN	NaN	NaN	NaN
	Mm00657889_mH	Chi3l3	Target	20.6798	21.381	21.7272	21.4593	21.3141	21.1824	20.6802	20.9245	21.802	20.391	20.779	20.8	20.976	19.393	19.549	21.736	19.699	18.626	22.747	20.465	23.916	22.782	21.73	19.454
	Mm01312230_m1	Chrna7	Target	NaN	NaN	NaN	NaN	NaN	30.6507	35.7736	NaN	NaN	NaN	NaN	NaN	NaN	NaN	30.505	NaN	NaN	NaN	31.138	NaN	NaN	30.489	NaN	NaN
	Mm00517855_m1	Chst1	Target	23.0552	24.7113	22.6355	23.4404	24.0038	23.7304	22.8385	23.1344	22.778	23.195	23.56	23.394	22.767	23.759	23.276	23.436	23.835	23.077	22.813	23.04	24.238	22.909	23.206	23.406
	Mm00490018_g1	Chst2	Target	24.7455	25.1261	24.7255	24.9886	25.1443	25.0699	25.2077	25.3401	NaN	24.838	25.021	25.495	25.336	25.425	25.396	NaN	25.444	26.156	25.5	25.596	26.411	25.192	24.771	25.33
	Mm00488783_s1	Chst4	Target	31.4994	NaN	NaN	30.9483	28.8288	28.778	28.3553	29.2366	NaN	29.742	NaN	30.847	27.887	30.965	28.577	NaN	29.692	29.366	32.117	29.925	30.959	29.395	29.323	30.03
	Mm00459364_m1	Cklf	Target	20.3828	21.7014	20.5171	20.4849	20.3473	20.6426	20.0957	20.2192	20.072	20.044	20.105	20.419	20.567	20.538	20.725	21.233	19.861	19.735	20.393	19.886	19.879	20.876	20.616	20.649
	Mm00480200_m1	Clcf1	Target	25.8826	26.4557	25.3997	25.4026	25.0135	25.2611	24.6562	24.7776	NaN	24.368	24.901	24.999	24.611	24.575	24.839	NaN	24.536	24.436	25.181	25.656	25.045	25.149	24.823	24.631
	Mm01183349_m1	Clec7a	Target	19.5959	18.8674	18.0729	18.7659	17.804	18.1628	17.7588	18.0576	NaN	18.397	17.798	19.032	18.408	18.649	18.834	19.159	19.353	18.512	19.197	18.396	18.351	18.699	17.887	18.36
	Mm00442773_m1	Clu	Target	20.899	22.2575	20.8157	21.3857	20.7004	21.2568	21.3977	21.5985	21.697	21.46	21.326	22.553	22.55	21.815	21.82	21.147	22.804	20.819	21.738	21.06	21.743	21.367	21.528	21.656
	Mm01700212_m1	Cmklr1	Target	19.8077	20.7604	19.815	19.7469	19.7314	19.8383	19.5931	19.8684	19.747	19.677	19.705	19.857	19.767	20.163	19.797	21.759	20.201	19.765	19.893	19.613	19.782	19.917	19.847	19.825
	Mm00459052_m1	Cmtm2a	Target	27.5711	28.293	26.6269	26.7264	27.6347	25.9472	25.892	27.8079	25.753	25.767	26.397	26.894	28.788	27.462	28.666	26.823	27.568	25.588	26.351	25.641	25.798	26.377	28.119	30.189
	Mm00459292_m1	Cmtm2b	Target	NaN	NaN	29.6645	NaN	NaN	NaN	NaN	NaN	28.845	NaN	31.14	NaN	29.983	NaN	NaN	NaN	NaN	29.846	NaN	NaN	NaN	NaN	NaN	NaN
	Mm00470315_m1	Cmtm3	Target	18.64	19.6671	18.8174	18.7032	18.7477	18.8159	18.83	18.8562	18.28	18.478	18.412	18.61	18.795	18.908	18.601	20.106	18.587	18.383	18.781	18.314	18.792	19.254	18.76	18.692
	Mm00463816_m1	Cmtm4	Target	21.7547	22.7655	22.1586	21.683	22.1835	22.1555	21.8003	22.3427	21.749	21.92	21.808	22.709	22.468	22.92	22.365	22.928	21.989	22.257	22.168	22.214	22.238	22.4	21.765	22.384
	Mm00509113_m1	Cmtm5	Target	29.813	27.7461	NaN	28.8643	NaN	NaN	NaN	NaN	28.705	27.322	29.786	NaN	29.765	27.395	28.267	27.697	29.633	NaN	27.246	28.837	29.719	28.859	28.677	27.81
	Mm00509048_m1	Cmtm6	Target	19.8053	20.7416	20.0444	19.7962	19.8184	19.7978	19.7953	19.8276	19.733	19.626	19.693	19.88	19.952	20.071	19.769	21.49	19.768	19.405	19.763	19.544	19.688	20.218	19.832	19.724
	Mm00506011_m1	Cmtm7	Target	20.6979	21.5878	20.8315	20.7108	20.8407	20.7641	20.8164	20.7191	20.093	20.164	20.11	20.327	20.587	21.215	20.729	22.403	20.514	19.855	20.469	20.054	20.661	21.009	20.778	20.829
	Mm00510311_m1	Cmtm8	Target	24.5662	25.559	24.9147	24.0627	24.8074	24.9506	24.8116	25.131	24.53	24.919	25.748	25.169	25.193	26.007	24.786	25.514	25.008	24.708	24.794	24.902	24.466	24.965	24.731	25.224
	Mm00516693_m1	Cntfr	Target	25.1341	26.0072	25.0943	25.2621	26.5074	26.5729	26.3125	26.8242	25.648	25.005	27.141	26.657	26.697	26.238	NaN	NaN	25.904	24.835	25.172	25.937	26.546	25.58	27.081	26.6
	Mm00516697_m1	Cntfr	Target	26.0845	26.8808	26.604	26.8104	28.0615	28.3143	28.2595	28.3749	25.491	26.694	27.249	27.33	28.192	26.04	27.476	27.264	25.733	25.827	26.499	26.956	26.754	26.573	27.253	27.082
	Mm00489702_m1	Cntnap1	Target	26.3311	26.2471	26.4614	26.3197	26.1424	26.1406	26.292	26.3044	NaN	26.409	25.912	25.731	25.868	26.717	26.072	27.103	26.163	26.354	25.8	25.49	25.989	26.764	25.831	25.827
	Mm00785297_s1	Cr1l	Target	18.7378	19.7268	18.9501	18.8548	19.1754	19.206	19.0628	19.2875	18.791	18.776	18.226	18.815	18.936	19.371	19.233	19.583	19.058	18.737	18.918	18.785	18.71	19.507	19.014	18.928
	Mm00801681_m1	Cr2	Target	NaN	29.9534	28.987	28.5833	31.0201	28.4352	28.7267	30.5458	27.625	28.811	29.338	25.326	NaN	26.882	26.8	27.468	27.939	26.129	28.619	27.411	26.516	26.836	30.304	30.819
	Mm01293920_s1	Crh	Target	29.3421	NaN	NaN	NaN	NaN	NaN	NaN	NaN	NaN	NaN	NaN	NaN	NaN	NaN	NaN	NaN	NaN	30.214	NaN	NaN	NaN	30.328	NaN	NaN
	Mm00517026_m1	Crlf1	Target	25.9	28.8978	26.589	26.9799	26.999	27.4698	26.9751	26.7176	24.667	25.148	26.139	24.377	25.332	24.874	25.418	NaN	23.755	23.491	24.556	24.221	25.312	25.8	24.7	25.023
	Mm00432680_g1	Crp	Target	NaN	NaN	NaN	NaN	NaN	NaN	31.5271	NaN	NaN	NaN	NaN	NaN	NaN	NaN	30.355	NaN	NaN	NaN	NaN	30.28	29.873	NaN	29.898	NaN
	Mm00432686_m1	Csf1	Target	18.913	19.7709	19.0502	18.7109	18.7763	19.1211	18.7223	19.0663	19.218	19.108	18.754	18.967	18.752	19.566	18.889	19.805	19.428	18.919	20.143	19.417	19.473	19.527	18.946	18.823
	Mm00438328_m1	Csf2	Target	27.5508	26.1649	25.1365	25.5409	25.1884	26.1813	25.955	25.3882	NaN	25.084	24.648	25.632	25.366	26.446	25.365	25.5	26.477	25.603	26.806	26.227	25.439	26.008	25.418	25.923
	Mm01290062_m1	Csf2	Target	26.8272	26.3035	26.6815	25.2208	26.4967	27.86	26.7122	26.652	26.503	25.777	25.266	25.425	25.809	26.393	25.868	25.797	26.932	26.226	27.839	26.644	25.997	26.417	24.871	28.961
	Mm00438331_g1	Csf2ra	Target	18.3502	19.2154	18.27	18.0082	18.5404	18.6157	18.2891	18.7281	18.235	18.172	18.122	18.954	18.549	18.54	18.374	21.005	18.252	18.246	18.451	17.947	18.196	18.766	18.231	18.174
	Mm00655745_m1	Csf2rb	Target	17.76	18.5123	17.8083	17.7729	17.6813	17.8176	17.6695	17.7278	17.825	17.907	17.834	18.02	17.747	18.056	18.238	19.364	18.436	17.676	18.17	17.831	17.728	18.414	18.131	17.852
	Mm00438334_m1	Csf3	Target	27.8005	28.2813	26.8248	28.6105	28.8637	28.407	27.2517	28.6942	NaN	27.88	27.485	27.289	26.95	27.627	26.101	NaN	NaN	27.837	NaN	29.429	20.085	29.821	28.23	26.621
	Mm00438335_g1	Csf3	Target	29.0407	29.5179	27.1162	28.8774	28.4627	29.8902	28.5319	27.1399	27.062	27.916	29.041	30.235	26.731	26.444	26.529	NaN	NaN	26.818	NaN	28.577	30.949	28.456	27.876	27.231
	Mm00432772_m1	Ctf1	Target	25.3879	27.1033	25.6561	26.7919	26.533	26.5656	25.295	26.8971	NaN	25.8	28.515	32.867	NaN	28.783	26.982	29.328	30.05	26.662	27.684	29.092	28.934	29.391	27.738	27.663
	Mm00486849_m1	Ctla4	Target	25.681	29.1627	26.8059	27.0944	26.274	26.164	25.508	25.9169	27.085	28.541	26.29	28.074	26.436	25.76	25.36	26.291	27.654	24.613	26.765	25.749	24.946	26.793	25.96	26.707
	Mm00436454_m1	Cx3cl1	Target	23.8004	24.8583	24.05	24.2363	23.758	23.5645	23.967	23.6847	23.208	22.849	22.823	23.777	24.041	23.73	23.493	23.382	23.511	22.721	22.756	23.252	22.968	24.255	23.86	23.748
	Mm02620111_s1	Cx3cr1	Target	20.3696	21.1375	20.6329	20.3921	20.698	20.6867	20.4729	20.7422	21.114	21.273	21.023	21.346	21.026	21.373	21.465	23.418	22.399	21.713	21.406	21.435	21.428	21.791	20.953	20.792
	Mm04207460_m1	Cxcl1	Target	22.7818	24.1236	22.1393	22.197	22.5869	22.4797	22.5189	22.4221	23.143	22.636	21.943	22.495	21.801	21.768	21.831	22.293	22.875	21.656	24.35	22.821	23.345	21.812	21.97	21.978
	Mm00433859_m1	Cxcl1	Target	22.2445	23.6905	22.077	22.2334	21.7931	21.9445	21.8083	22.2081	NaN	22.626	21.711	22.481	21.956	21.826	21.999	22.378	22.906	21.799	24.051	22.804	22.878	21.797	21.801	21.828
	Mm00445235_m1	Cxcl10	Target	20.1371	21.8864	21.1866	22.4305	20.6971	20.8583	20.7266	20.7183	23.05	21.721	21.103	22.808	22.575	22.523	21.397	20.545	22.991	20.652	23.859	20.212	21.792	21.408	21.127	19.633
	Mm00444662_m1	Cxcl11	Target	22.7948	25.1671	NaN	25.0259	23.1598	23.5021	22.7428	23.537	25.822	24.132	NaN	27.125	25.833	24.374	23.309	23.315	25.162	22.759	25.896	23.148	24.287	24.511	23.785	22.209
	Mm00445553_m1	Cxcl12	Target	17.5969	18.4667	17.0513	17.2778	17.4358	16.7696	16.8405	16.7449	17.009	16.786	16.746	17.032	16.826	16.348	16.41	17.522	17.099	16.385	17.226	16.543	17.082	16.914	16.905	16.642
	Mm00444699_m1	Cxcl14	Target	NaN	NaN	NaN	NaN	NaN	NaN	NaN	NaN	18.686	18.588	18.575	19.499	18.832	17.658	18.085	19.529	18.836	17.565	19.61	18.542	18.14	18.716	18.779	18.546
	Mm00469712_m1	Cxcl16	Target	18.75	NaN	18.8945	18.8325	18.5629	18.6224	18.3437	18.5312	18.731	18.772	18.267	18.872	18.752	18.683	18.216	19.764	19.06	18.476	19.084	18.634	18.646	19.076	18.617	18.29
	Mm00463791_m1	Cxcl17	Target	NaN	NaN	28.401	30.9073	NaN	29.9898	NaN	NaN	NaN	NaN	NaN	29.059	29.243	28.803	28.293	NaN	27.206	NaN	30.691	29.605	NaN	NaN	NaN	NaN
	Mm00436450_m1	Cxcl2	Target	19.5443	22.373	19.0956	20.2146	17.9931	17.6116	17.736	18.9038	20.97	18.839	19.739	20.774	18.373	19.026	18.83	19.743	19.911	18.471	21.02	18.929	20.831	18.021	18.741	18.158
	Mm01701838_m1	Cxcl3	Target	21.0503	22.4967	21.6821	21.0069	21.4334	21.5214	20.77	21.7342	21.735	21.044	20.819	20.816	20.427	20.812	21.094	20.786	22.015	21.097	23.762	21.81	22.128	20.76	20.976	21.466
	Mm00436451_g1	Cxcl5	Target	19.816	20.9797	19.6432	20.5132	19.3231	19.1969	19.7416	19.6977	20.313	19.67	19.004	20.675	19.348	18.93	18.897	20.245	20.769	19.699	22.356	20.293	20.989	18.374	19.728	18.897
	Mm00434946_m1	Cxcl9	Target	21.064	23.1908	21.5189	21.517	21.3948	21.792	21.1199	20.4005	22.635	21.867	21.402	23.736	23.711	21.389	20.874	20.726	22.635	20.622	21.84	20.578	21.171	22.386	21.263	20.37
	Mm00438259_m1	Cxcr3	Target	23.9454	24.8394	24.4954	24.335	23.6742	23.478	23.7566	23.7725	23.565	23.785	24.356	23.786	24.639	24.123	NaN	25.049	24.095	23.109	23.813	23.387	23.735	24.726	23.825	24.177
	Mm99999054_s1	Cxcr3	Target	22.8889	23.7265	23.2232	23.0117	22.9796	22.792	22.808	22.727	22.92	23.458	23.943	23.19	23.549	23.802	22.979	25.073	23.317	22.637	23.374	22.576	22.605	24.852	23.538	23.474
	Mm01292123_m1	Cxcr4	Target	19.5961	20.723	19.8381	19.2627	19.6306	19.7586	19.6551	19.5677	19.48	19.779	18.848	19.625	19.491	19.687	19.404	20.513	19.818	19.682	19.536	19.425	19.413	19.818	19.058	19.31
	Mm02620517_s1	Cxcr6	Target	23.2182	24.0736	22.9773	23.282	22.7607	22.7232	22.6065	22.6607	23.816	23.743	NaN	23.664	23.342	23.266	22.887	24.027	23.484	23.312	23.046	22.591	23.676	23.717	23.783	23.025
	Mm02619632_s1	Cxcr7	Target	26.6956	26.6377	25.7388	26.2463	27.3955	26.619	26.2475	26.7754	25.414	25.744	25.814	25.483	25.41	27.012	26.387	28.665	26.704	26.071	27.176	27.707	27.426	26.445	26.757	26.767
	Mm01287743_m1	Cybb	Target	16.7379	17.6573	16.3967	15.88	15.9354	16.2064	15.9124	15.9372	16.051	16.211	15.611	16.196	15.887	16.539	16.266	16.179	16.514	16.117	16.414	15.54	16.131	16.548	15.885	15.862
	Mm00558507_m1	Cyp26b1	Target	24.4518	25.451	24.4062	25.123	24.7312	24.9117	24.2894	24.7504	24.685	23.865	NaN	24.824	24.671	24.105	23.977	25.322	23.406	23.743	23.723	24.708	23.942	24.649	24.811	23.747
	Mm04207950_g1	Darc	Target	23.8015	25.3496	23.7744	23.5618	24.8394	24.0069	23.8778	24.8301	23.948	23.91	24.134	23.471	23.848	24.042	23.178	24.575	24.297	23.062	23.521	24.169	24.688	24.154	23.75	23.488
	Mm00554529_m1	Ddx58	Target	19.3112	20.6474	20.2229	20.4097	19.818	19.84	19.923	19.8	NaN	NaN	19.514	20.838	20.778	20.89	19.792	20.191	20.826	19.659	20.531	19.177	20.117	20.597	19.831	19.368
	Mm00552449_m1	Dnajc8	Target	18.7024	19.8126	18.9765	18.8362	18.8717	18.8179	18.7474	19.0907	NaN	18.62	18.671	18.726	18.886	18.956	18.719	19.583	18.632	18.63	18.835	18.584	18.664	NaN	18.835	18.703
	Mm00469294_m1	Ebi3	Target	21.5306	22.8152	20.9525	21.5684	21.1899	21.0697	21.5765	21.423	21.739	21.626	21.776	22.216	21.808	21.792	21.564	NaN	21.713	21.499	21.839	21.303	21.611	21.799	21.314	21.42
	Mm00723601_m1	Eda2r	Target	23.5993	23.6853	23.8736	23.4797	24.3609	24.838	23.859	24.743	23.707	23.362	22.907	23.669	23.407	24.505	24.302	23.76	24.785	24.567	24.57	24.194	23.718	24.265	23.186	24.482
	Mm01187858_m1	Egfr	Target	20.3733	21.4964	20.643	19.9289	20.6275	NaN	20.1994	21.0666	20.42	19.949	20.595	20.57	20.486	21.305	20.634	21.204	20.57	20.593	20.496	20.487	20.999	20.787	20.438	20.645
	Mm00433023_m1	Egfr	Target	21.0666	22.1758	21.5414	21.2398	21.7547	21.6443	21.7064	21.962	NaN	21.469	21.793	22.251	22	22.615	22.187	22.67	22.293	21.711	21.872	21.977	21.904	22.024	21.82	22.222
	Mm00469310_m1	Ela2	Target	25.1712	25.3396	24.3417	24.2272	24.7261	23.9556	23.242	24.3627	25.788	25.669	25.481	27.902	24.377	21.965	23.411	27.621	23.437	22.844	24.799	23.955	27.071	26.798	25.559	23.52
	Mm00514706_m1	Ephx2	Target	22.3371	25.2113	22.1133	23.4603	NaN	25.0153	23.5113	24.3781	23.143	24.145	24.221	23.796	24.807	22.98	22.685	21.608	23.8	21.576	22.183	22.049	23.165	21.837	22.115	21.987
	Mm00433126_m1	Epo	Target	NaN	NaN	30.9421	NaN	NaN	NaN	NaN	NaN	NaN	NaN	NaN	NaN	NaN	NaN	NaN	NaN	31.055	NaN	30.966	NaN	NaN	NaN	NaN	NaN
	Mm00472842_m1	Erap1	Target	NaN	21.2251	20.5788	20.3832	20.2658	20.3954	20.1908	20.2817	19.937	20.111	19.822	20.108	20.472	20.316	20.328	19.994	20.125	19.829	20.216	19.432	20.156	20.721	20.307	19.772
	Mm00658541_m1	Erbb2	Target	24.4314	25.4429	24.7535	24.6785	25.8132	25.4462	24.9025	25.6385	24.867	24.817	25.152	25.043	25.145	25.485	25.065	28.996	25.501	24.803	24.913	25.376	25.563	25.304	24.885	24.516
	Mm00514794_m1	Ereg	Target	25.6233	27.4123	25.3005	25.1044	28.2384	25.981	25.7041	26.016	25.414	26.231	24.793	25.531	24.656	24.599	24.471	24.661	25.548	25.429	26.329	25.789	24.746	25.678	24.763	25.133
	Mm00554113_m1	F11r	Target	21.5446	22.2794	21.3415	21.066	21.3247	21.581	20.8552	21.4955	21.214	21.142	20.801	21.248	21.117	21.476	21.407	21.393	21.474	21.123	21.316	20.711	21.621	21.667	21.36	20.763
	Mm00438843_m1	F2	Target	30.7247	NaN	28.8263	NaN	29.9487	NaN	28.8411	30.6859	29.405	30.904	NaN	NaN	30.858	NaN	NaN	NaN	NaN	NaN	NaN	NaN	29.997	NaN	NaN	30.738
	Mm00438851_m1	F2r	Target	20.3167	21.6853	20.4082	20.5112	20.6923	20.8365	20.4318	20.8541	20.183	20.555	NaN	20.074	19.881	20.888	19.898	17.854	19.988	20.262	19.998	20.233	20.251	20.579	20.403	20.527
	Mm00433160_m1	F2rl1	Target	23.5115	24.3169	NaN	22.794	23.6909	23.7474	23.3476	23.4098	NaN	22.807	22.795	22.313	22.006	23.563	23.179	23.422	23.429	23.25	23.956	23.79	22.994	23.871	22.978	23.028
	Mm00438853_m1	F3	Target	20.1284	21.6511	20.2648	20.2122	20.5536	20.688	19.8821	20.692	19.735	19.839	19.905	19.801	20.221	20.542	20.304	19.858	19.928	19.875	20.021	20.061	20.141	20.478	20.325	20.498
	Mm00445878_m1	Fabp4	Target	15.6337	17.1603	14.6872	15.9251	16.6962	16.7467	15.7941	16.5214	15.374	15.59	15.771	15.661	16.366	15.709	14.93	13.807	15.947	14.435	14.25	14.179	15.229	14.823	14.835	14.808
	Mm01295675_g1	Fabp4	Target	16.0348	17.766	15.4539	16.6851	17.4913	17.3184	16.3634	16.9022	15.836	16.167	16.425	16.405	17.293	16.714	16.013	15.111	16.395	14.746	14.758	14.809	16.104	15.627	15.684	15.711
	Mm00508056_m1	Fam3b	Target	26.7845	NaN	28.8093	26.5689	28.7761	NaN	26.9837	28.7246	NaN	29.94	NaN	NaN	NaN	29.161	27.395	26.013	NaN	NaN	27.849	27.129	29.864	NaN	27.463	28.197
	Mm00506835_m1	Fam3c	Target	19.3538	20.4527	19.7435	19.3239	19.5174	19.406	19.2867	19.4978	19.407	19.221	19.441	19.662	19.733	19.761	19.307	19.942	19.464	19.144	19.44	19.109	19.572	19.802	19.411	19.387
	Mm00433237_m1	Fas	Target	22.5165	24.0715	22.8346	22.6287	22.7204	22.5259	22.367	22.7395	22.605	22.306	21.937	22.296	21.843	22.231	22.225	22.208	22.718	21.838	22.88	22.296	22.778	22.464	22.212	21.862
	Mm00438864_m1	Fasl	Target	25.5077	26.3245	25.738	25.0733	25.0087	24.7958	26.4085	26.2914	27.939	27.201	NaN	28.216	27.061	24.927	26.247	26.057	27.595	26.141	26.906	25.14	26.111	27.116	26.185	25.807
	Mm00438867_m1	Fcer1a	Target	26.5511	27.5648	26.0979	27.1574	28.6111	27.8791	26.8159	29.8259	25.513	24.729	27.173	25.657	27.15	26.819	27.222	26.905	26.933	25.699	26.223	26.481	26.87	26.888	26.759	25.504
	Mm02343757_m1	Fcer1g	Target	15.4414	16.7461	15.5142	15.4652	15.1242	15.0527	15.1293	15.3181	15.24	15.054	15.079	15.614	15.527	15.534	15.352	16.347	15.008	14.933	15.306	15.034	15.476	15.824	15.332	15.418
	Mm00438875_m1	Fcgr2b	Target	18.0772	19.1125	18.4358	18.0371	18.1195	18.3017	18.0811	18.4922	17.933	18.31	NaN	17.807	17.948	18.156	17.986	18.925	17.945	18.014	18.035	18.345	18.076	18.428	18.377	17.852
	Mm00433275_m1	Fgf10	Target	23.8775	25.0142	23.9468	24.7161	25.4756	25.6027	24.6827	24.852	24.511	24.899	NaN	25.238	25.119	24.492	24.463	21.853	25.523	23.552	23.818	23.557	24.069	23.599	23.5	23.765
	Mm00679875_m1	Fgf11	Target	24.904	26.1835	25.5593	24.9805	25.7731	25.8779	25.2295	25.8134	24.792	25.287	25.079	24.683	24.761	25.49	25.492	NaN	24.48	25.467	24.8	25.795	25.379	25.887	25.463	25.849
	Mm00802587_m1	Fgf12	Target	28.9646	29.4595	28.5528	29.4415	28.0533	27.4761	NaN	28.0979	27.874	27.445	26.705	25.52	26.782	28.164	27.02	30.637	27.332	27.407	26.151	28.117	27.357	29.126	NaN	27.251
	Mm00433286_m1	Fgf18	Target	22.3076	23.4416	22.6811	22.454	22.8341	23.3279	22.9714	22.8229	22.026	21.938	21.735	21.466	22.459	23.297	23.119	22.611	22.903	22.638	23.786	22.326	22.116	22.804	21.903	22.794
	Mm00433287_m1	Fgf2	Target	23.6922	24.6059	23.0779	23.8108	24.9805	24.542	23.1309	23.8105	23.696	23.596	NaN	23.053	23.443	24.178	24.909	NaN	24.825	23.813	24.34	24.512	24.356	23.708	24.042	23.736
	Mm00748347_m1	Fgf20	Target	29.1164	NaN	NaN	NaN	NaN	NaN	30.5567	NaN	NaN	NaN	NaN	31.047	NaN	NaN	NaN	NaN	NaN	NaN	30.432	30.872	NaN	NaN	NaN	NaN
	Mm00445621_m1	Fgf23	Target	26.4845	27.6116	26.7396	25.4727	28.2786	27.057	24.6134	30.0051	NaN	27.49	25.758	25.284	24.701	24.167	24.125	29.132	NaN	25.776	NaN	32.036	28.003	26.707	27.42	24.554
	Mm01131929_m1	Figf	Target	22.6204	23.6181	22.5567	22.7313	23.4426	23.1643	22.7563	23.481	21.694	21.539	22.556	21.478	22.694	22.946	22.941	22.033	21.613	21.802	21.353	21.687	22.255	23.166	23.283	22.785
	Mm00442801_m1	Flt3l	Target	23.7873	24.9513	23.809	23.9758	24.3696	23.9457	23.8714	24.104	24.045	23.74	23.76	23.838	24.511	23.759	23.607	NaN	24.264	24.157	23.601	23.767	24.2	23.987	23.813	23.814
	Mm01256744_m1	Fn1	Target	15.1571	16.5874	15.0137	15.0447	15.5068	15.56	15.0067	15.3248	14.674	14.752	14.461	14.237	14.572	15.082	14.943	16.239	14.968	15.517	14.916	15.053	14.824	14.846	14.775	15.138
	Mm00487425_m1	Fos	Target	19.6282	20.5981	19.5982	19.0698	19.7135	19.7707	19.242	19.4732	NaN	19.734	18.694	19.531	19.648	19.369	18.888	20.775	18.957	18.657	19.755	19.452	19.174	19.725	18.772	19.459
	Mm00487426_g1	Fos	Target	20.0192	21.0177	20.0402	19.4879	20.1054	20.1143	19.748	19.9538	19.8	20.217	18.935	19.833	19.755	19.796	19.426	20.794	19.422	18.923	20.019	19.717	19.488	20.084	19.431	19.8
	Mm00475162_m1	Foxp3	Target	25.9303	26.338	26.6183	25.8212	27.054	26.6197	25.2426	25.817	26.255	26.797	25.449	27.568	26.845	25.712	25.482	28.944	26.553	25.771	26.792	25.718	25.017	26.799	25.72	26.672
	Mm00442803_s1	Fpr1	Target	21.6424	23.0254	21.794	22.1661	21.1425	20.9501	20.6312	21.405	22.162	21.459	21.947	21.936	20.968	21.303	21.352	21.762	22.116	20.769	23.377	21.275	23.168	21.397	21.765	21.471
	Mm01962454_s1	Fpr3	Target	NaN	NaN	30.4073	NaN	NaN	28.4949	30.5176	29.3766	NaN	29.905	29.279	NaN	NaN	NaN	NaN	NaN	NaN	29.554	29.954	NaN	30.243	29.143	NaN	28.545
	Mm00439056_m1	Gal	Target	27.3476	30.6398	30.6931	26.5269	26.7961	26.7752	25.5023	27.4523	26.327	25.575	25.444	26.805	25.967	26.502	26.034	26.821	26.342	26.008	26.76	26.099	26.944	25.541	27.183	25.971
	Mm01159973_m1	Gdf11	Target	24.3835	25.7844	24.8206	24.2395	24.5465	24.755	23.8003	24.7919	24.839	24.313	24.078	24.411	24.459	24.674	24.181	26.846	24.91	24.588	24.559	24.763	24.341	24.791	24.318	24.58
	Mm00442228_m1	Gdf15	Target	23.1451	24.043	23.1534	23.4232	23.0374	23.7614	22.928	22.9613	22.892	22.943	22.812	24.571	23.311	24.433	22.697	27.273	23.522	22.481	23.768	23.825	23.355	23.89	23.631	23.123
	Mm00807340_m1	Gdf2	Target	NaN	NaN	NaN	NaN	NaN	NaN	NaN	NaN	NaN	NaN	NaN	NaN	NaN	NaN	NaN	NaN	NaN	NaN	NaN	NaN	NaN	NaN	NaN	NaN
	Mm00433563_m1	Gdf3	Target	22.755	24.2516	NaN	22.4404	22.3593	22.0001	22.3843	22.2698	22.348	22.835	21.773	22.369	22.839	22.722	22.679	24.174	22.791	23.056	22.501	22.094	21.749	23.679	21.834	22.838
	Mm00433564_m1	Gdf5	Target	29.3549	NaN	NaN	NaN	30.6222	30.8314	NaN	NaN	NaN	NaN	NaN	NaN	NaN	NaN	28.12	NaN	29.679	NaN	30.484	NaN	NaN	NaN	30.386	28.829
	Mm01222341_m1	Gdf6	Target	26.3949	27.2041	27.8691	26.543	26.6893	26.6234	25.8738	27.3301	28.327	26.363	29	27.829	27.298	29.68	27.594	29.185	28.797	25.482	29.413	28.301	26.286	28.409	26.806	27.413
	Mm00433565_m1	Gdf9	Target	NaN	NaN	NaN	28.7976	28.8195	NaN	30.0734	26.7087	27.539	29.129	28.938	27.812	NaN	29.727	29.756	NaN	NaN	NaN	NaN	28.884	28.953	NaN	NaN	28.851
	Mm00433590_g1	Gh	Target	NaN	29.0472	29.7267	NaN	28.8293	28.9037	27.2747	29.9114	NaN	30.261	NaN	NaN	NaN	28.642	NaN	NaN	NaN	28.023	NaN	29.857	28.444	NaN	NaN	28.046
	Mm00445450_m1	Ghrl	Target	NaN	NaN	30.1921	NaN	30.6878	30.9586	NaN	30.1123	NaN	29.922	NaN	30.028	30.773	28.607	NaN	30.551	29.977	28.523	29.339	31.146	29.382	NaN	31.389	29.068
	Mm00616415_m1	Ghsr	Target	NaN	NaN	NaN	NaN	NaN	NaN	NaN	NaN	NaN	NaN	NaN	NaN	NaN	NaN	NaN	NaN	NaN	NaN	NaN	NaN	NaN	NaN	NaN	NaN
	Mm00504709_m1	Glmn	Target	22.8563	23.7698	22.83	22.6153	22.8129	22.8078	22.7944	22.799	22.775	22.619	22.701	22.226	22.76	22.817	23.397	23.153	22.618	22.626	22.614	22.024	22.832	23.318	22.727	22.792
	Mm02619401_s1	Gpr17	Target	25.6142	26.7384	25.1016	25.7761	25.2997	25.1802	25.105	25.8875	25.244	25.16	26.073	25.384	24.965	26.18	25.688	28.824	25.75	25.184	25.12	25.897	24.976	25.089	25.812	26.026
	Mm00558545_s1	Gpr68	Target	22.4531	23.5933	23.0457	22.5947	23.2524	23.3602	22.958	23.1077	22.748	22.742	22.606	23.051	22.478	23.183	23.076	38.147	23.33	23.498	23.512	23.343	22.997	22.764	22.526	22.577
	Mm00656767_g1	Gpx1	Target	14.9288	15.9184	NaN	14.7267	14.8311	14.9145	14.7592	14.9763	14.816	14.664	14.824	15.185	15.192	15.331	14.836	15.975	14.741	14.646	14.796	14.487	14.8	15.489	15.232	14.973
	Mm00515041_m1	Gpx4	Target	19.9796	20.8658	20.2437	20.2193	20.1035	20.3748	20.1912	20.3044	19.804	19.836	19.771	20.34	20.501	20.816	20.548	NaN	20.181	19.995	20.065	20.086	20.173	20.462	20.286	20.237
	Mm00488615_s1	Grem1	Target	25.4485	26.2603	25.8068	24.2825	25.0484	26.349	23.5871	25.3679	25.249	25.711	NaN	25.95	23.55	27.255	27.409	27.376	26.711	27.863	27.549	28.952	26.844	27.703	28.769	25.809
	Mm00501909_m1	Grem2	Target	22.8765	23.7128	22.7998	22.5661	23.1462	23.0336	22.2829	22.9102	22.396	22.174	22.547	21.802	22.024	22.85	22.658	23.824	22.349	22.754	22.695	23.423	22.747	23.2	22.759	22.769
	Mm00433848_m1	Grn	Target	15.5877	15.7898	15.3517	NaN	15.3057	15.3039	15.0591	15.3845	NaN	15.325	15.177	15.551	15.761	15.952	15.561	16.601	15.483	15.386	15.427	14.794	15.434	16.014	15.39	15.281
	Mm00444911_m1	Gsk3b	Target	20.7412	21.4869	20.5334	20.5871	20.8368	20.7872	20.5396	20.833	NaN	20.385	20.319	20.48	20.501	20.837	20.641	21.306	20.552	20.253	20.419	20.452	20.45	20.787	20.664	20.544
	Mm01197698_m1	Gusb	Target	16.2666	17.1811	16.4049	16.1944	16.4311	16.5492	16.4603	16.581	16.35	16.554	16.241	16.748	16.826	17.135	16.837	16.896	16.195	16.32	16.564	16.055	16.41	17.089	16.772	16.693
	Mm03003537_s1	Gusb	Target	16.6716	17.5799	16.8671	16.5972	16.7743	16.8457	16.7331	16.818	16.771	16.803	16.098	16.784	16.97	17.257	16.797	17.032	16.627	16.364	16.521	16.254	16.681	17.172	16.882	16.933
	Mm01275264_g1	H2-Q10	Target	24.3024	27.645	22.6426	24.5448	24.9395	24.5184	23.6715	24.6659	23.986	24.552	25.44	24.278	25.013	22.56	23.503	23.396	22.442	22.782	22.871	23.08	24.647	22.613	22.34	22.346
	Mm00502826_m1	H47	Target	19.6626	20.2656	19.6444	19.6203	19.7137	19.5894	19.4428	19.8251	19.836	19.495	19.496	20.047	19.802	20.188	19.81	20.526	19.825	19.441	19.759	19.637	19.704	20.107	19.736	19.813
	Mm00454540_m1	Havcr2	Target	19.8032	20.7916	19.761	19.7201	19.7501	19.8011	19.3978	19.8287	20.077	20.005	19.718	19.84	19.777	20.238	19.732	20.388	19.809	19.924	19.819	19.822	19.815	20.568	19.949	19.746
	Mm00439275_m1	Hc	Target	22.3447	23.5053	22.6923	22.2463	22.7071	22.7453	22.5835	22.6873	22.612	23.376	NaN	23.616	22.789	22.643	22.641	22.976	24.218	21.803	22.652	21.426	22.336	23.161	22.378	22.583
	Mm01299543_m1	Hdac4	Target	22.409	23.2799	22.5765	22.81	23.1822	23.3037	22.9745	23.813	22.472	22.458	NaN	22.581	22.687	22.684	22.391	25.388	22.135	22.296	22.385	22.754	22.369	22.813	22.579	22.627
	Mm01299565_m1	Hdac4	Target	21.9011	22.7892	22.2462	22.4845	21.8008	22.2659	21.7369	22.1926	22.344	22.015	22.176	22.603	22.381	23.245	22.811	24.825	NaN	NaN	22.61	22.719	22.161	22.799	22.819	22.755
	Mm01299557_m1	Hdac4	Target	21.8334	22.0954	21.4313	21.7541	21.7217	21.7557	21.5206	21.7933	NaN	21.591	21.405	21.506	21.186	21.897	21.448	23.564	21.512	21.564	21.769	21.758	21.721	22.038	21.727	21.511
	Mm00515941_g1	Hdac5	Target	21.349	22.1378	21.7397	21.5519	21.8099	21.8842	21.7025	21.7637	21.519	21.569	20.999	21.342	21.447	21.966	21.777	24.5	21.586	21.677	21.27	21.347	21.599	22.229	21.503	21.725
	Mm01246076_m1	Hdac5	Target	22.7943	23.6561	22.9258	22.3525	22.6488	23.159	22.5959	22.7141	22.004	22.199	22.626	22.176	22.37	22.929	23.231	NaN	22.509	22.698	22.722	22.403	22.54	23.451	22.839	23.376
	Mm00515917_m1	Hdac5	Target	20.8744	21.8174	21.2284	20.8182	21.2041	20.9165	20.9214	20.8652	20.567	20.702	20.412	20.593	20.757	21.387	20.887	21.511	20.518	20.586	20.529	20.499	20.818	21.254	20.887	20.849
	Mm00469527_m1	Hdac7	Target	21.3072	22.1616	21.1683	20.8931	21.6392	21.337	21.0182	21.3666	21.005	20.823	21.027	20.883	21.268	21.706	21.283	23.78	21.031	21.017	20.8	20.76	21.306	21.645	21.527	21.598
	Mm00469520_m1	Hdac7	Target	21.5241	22.488	21.8387	21.6372	22.3011	22.3363	21.8184	22.43	21.303	21.337	21.472	21.822	22.18	22.008	21.797	25.304	21.503	21.7	21.472	21.75	22.245	21.876	21.763	21.884
	Mm01293999_m1	Hdac9	Target	22.5164	23.3576	22.7829	22.7342	23.1539	23.2073	23.1009	23.2561	22.755	22.735	22.965	22.62	23.453	23.566	23.646	23.509	22.82	22.715	23.434	22.837	23.079	23.601	23.55	23.412
	Mm01135182_m1	Hgf	Target	21.7376	22.7425	21.7287	21.7089	21.7601	21.6722	21.8325	21.9499	NaN	21.736	21.754	22.121	22.469	22.192	22.276	22.736	22.039	21.784	21.832	21.749	21.746	22.453	21.987	21.85
	Mm01135193_m1	Hgf	Target	21.6889	22.6946	21.8062	21.8304	21.9584	21.781	21.6074	21.8473	21.835	21.777	21.733	21.813	21.977	22.197	22.058	22.768	21.796	21.789	21.943	21.584	21.911	22.498	21.921	21.878
	Mm01135183_m1	Hgf	Target	22.6339	23.8244	21.8117	22.7666	22.3936	22.7656	22.7538	22.7479	NaN	22.099	22.606	22.625	23.054	22.719	22.656	22.656	22.759	22.137	22.53	22.53	22.659	23.192	22.802	22.275
	Mm01283760_m1	Hif1a	Target	19.2979	20.6775	19.8278	19.1319	19.7549	19.7543	19.2203	19.8074	19.579	19.302	19.377	19.149	19.3	19.424	19.495	18.971	19.606	19.264	19.618	19.262	19.826	19.743	19.552	19.251
	Mm00849805_gH	Hmgb1	Target	20.279	21.4594	20.5298	20.673	20.7297	20.6981	20.4721	20.8099	NaN	20.308	20.561	20.793	20.882	21.091	20.867	20.765	20.826	20.544	20.663	20.604	20.744	20.984	20.791	20.865
	Mm00516005_m1	Hmox1	Target	18.5264	19.8176	18.5849	18.4673	18.3741	18.1407	17.7537	18.2996	17.323	17.244	17.517	17.356	17.747	18.475	17.683	18.643	17.25	17.385	17.526	17.42	17.657	17.981	18.092	18.136
	Mm01318747_g1	Hprt1	Target	19.6962	20.8906	19.7405	19.7774	20.1758	19.5907	19.3551	19.6754	18.999	18.695	18.767	18.968	19.035	19.476	19.176	19.735	19.179	18.796	18.975	18.838	18.867	19.254	18.816	18.96
	Mm01318743_m1	Hprt1	Target	18.842	20.381	19.0313	18.7496	18.6892	18.8122	18.7318	18.9037	NaN	18.604	18.572	18.693	18.772	18.894	18.803	18.815	18.572	18.513	18.706	18.429	18.619	18.88	18.588	18.752
	Mm01324427_m1	Hprt1	Target	19.1358	19.871	18.8295	18.6951	18.4978	18.7726	18.375	18.7457	19.789	19.686	19.518	19.621	19.845	20.043	19.875	20.049	19.736	19.611	19.808	19.463	19.729	20.267	19.749	19.73
	Mm00461768_m1	Hpse	Target	19.5216	20.6238	19.6488	19.5336	19.4598	18.8428	19.5985	19.3955	19.261	19.284	19.2	19.513	19.755	19.59	19.262	19.391	18.595	18.489	18.99	18.715	19.481	19.723	19.406	19.284
	Mm00627039_m1	Hrh1	Target	26.594	27.5752	25.7501	26.5619	28.2351	26.2373	26.5736	26.34	25.945	26.045	26.581	25.662	26.245	26.057	26.22	26.775	26.188	26.554	25.59	26.195	26.02	26.605	26.22	26.367
	Mm00434002_s1	Hrh1	Target	NaN	NaN	NaN	28.7559	NaN	NaN	NaN	NaN	NaN	28.468	28.912	28.804	29.88	30.778	NaN	30.539	30.6	NaN	27.778	29.956	NaN	NaN	30.083	29.513
	Mm00833431_g1	Hsp90ab1	Target	16.7444	17.7609	16.9826	16.7795	17.1548	17.2677	16.9969	17.4545	17.009	16.914	16.802	17.434	17.259	17.651	17.333	18.67	17.435	16.795	17.245	17.116	16.943	17.724	17.12	17.364
	Mm00849835_g1	Hspd1	Target	20.943	21.8247	21.2665	21.1556	21.3108	21.271	20.9935	21.3485	21.304	21.001	21.16	21.325	21.363	21.995	22.091	22.548	21.592	20.876	21.69	21.424	21.236	22.094	21.64	21.906
	Mm00497600_m1	Icos	Target	24.4549	26.3756	24.657	24.8407	24.3579	24.1463	24.1425	23.8228	24.924	25.035	24.543	25.501	25.125	23.791	23.598	24.671	25.261	23.486	25.299	24.264	24.106	25.357	24.12	23.691
	Mm00497237_m1	Icosl	Target	24.0444	25.6338	24.4764	24.7149	23.9365	23.9598	23.6854	24.5577	24.171	24.192	24.236	23.772	24.416	23.759	23.582	24.439	24.41	23.049	23.474	23.635	24.164	24.384	24.064	23.761
	Mm00459183_m1	Ifih1	Target	NaN	19.9021	NaN	19.9175	18.7963	18.823	19.5093	19.0953	20.484	19.674	19.51	20.653	20.565	20.54	19.73	19.583	20.677	19.279	20.305	18.824	19.683	20.553	19.447	19.102
	Mm00616656_s1	Ifna12	Target	NaN	NaN	NaN	NaN	NaN	NaN	NaN	NaN	NaN	35.352	NaN	NaN	28.372	NaN	NaN	NaN	30.842	NaN	NaN	28.943	NaN	NaN	NaN	NaN
	Mm01703465_s1	Ifna14	Target	NaN	NaN	NaN	NaN	NaN	NaN	NaN	NaN	NaN	NaN	NaN	NaN	NaN	NaN	NaN	NaN	NaN	30.494	NaN	NaN	NaN	NaN	NaN	NaN
	Mm00833961_s1	Ifna2	Target	NaN	NaN	29.5487	NaN	NaN	NaN	NaN	NaN	NaN	NaN	NaN	NaN	NaN	NaN	NaN	NaN	29.464	NaN	NaN	NaN	NaN	NaN	NaN	NaN
	Mm00833969_s1	Ifna4	Target	NaN	NaN	NaN	NaN	NaN	30.432	NaN	NaN	NaN	NaN	NaN	NaN	NaN	NaN	NaN	NaN	NaN	NaN	31.042	NaN	NaN	NaN	NaN	NaN
	Mm00439544_m1	Ifnar1	Target	19.4189	20.3927	19.5478	19.4172	19.2568	19.4602	19.2881	19.4278	NaN	19.173	19.07	19.357	19.328	19.319	19.266	19.923	19.303	19.061	19.334	19.061	18.894	19.493	19.4	19.113
	Mm00494916_m1	Ifnar2	Target	18.336	19.7038	18.6289	18.5399	17.7914	17.9243	17.8665	18.2655	17.846	17.827	17.656	18.013	18.023	18.161	17.828	18.182	18.293	17.73	17.856	17.355	17.824	18.251	17.786	17.815
	Mm00439552_s1	Ifnb1	Target	NaN	29.0476	28.5318	NaN	NaN	NaN	NaN	28.8862	NaN	30.03	NaN	NaN	NaN	NaN	NaN	NaN	28.68	NaN	29.301	29.138	NaN	NaN	NaN	NaN
	Mm00616542_s1	Ifne	Target	NaN	NaN	NaN	NaN	NaN	NaN	NaN	29.4743	NaN	29.787	30.149	28.745	NaN	NaN	29.277	NaN	30.407	NaN	29.33	NaN	29.838	NaN	NaN	NaN
	Mm01168134_m1	Ifng	Target	28.7314	NaN	NaN	NaN	27.5476	28.5164	27.9673	29.2318	31.052	30.947	NaN	NaN	30.968	28.143	27.423	30.794	29.459	30.94	NaN	27.952	NaN	NaN	30.331	29.386
	Mm99999071_m1	Ifng	Target	28.2664	29.9392	27.8877	27.6019	28.2709	27.5183	27.9123	26.5455	30.146	29.233	NaN	NaN	NaN	26.307	28.564	NaN	29.057	29.082	29.074	27.084	28.933	26.915	27.53	27.215
	Mm00599890_m1	Ifngr1	Target	18.7834	20.0316	18.8687	18.8878	18.8394	18.8174	18.7264	18.703	18.633	18.642	NaN	18.733	19.011	18.708	18.501	18.68	18.6	18.269	18.584	18.096	18.604	19.066	18.766	18.591
	Mm00492626_m1	Ifngr2	Target	18.4414	19.5709	18.6819	18.6928	18.5024	18.6178	18.517	18.7706	18.729	18.354	18.285	18.902	18.812	19.123	18.782	NaN	19.002	18.577	18.983	18.777	18.718	19.078	NaN	18.654
	Mm02529417_s1	Ifnk	Target	23.4483	24.4991	23.8796	23.644	23.3948	23.8301	23.6127	23.6922	23.687	23.374	23.45	23.29	23.221	23.793	24.263	24.191	23.694	23.381	23.439	23.275	23.127	24.011	23.843	23.824
	Mm00439560_m1	Igf1	Target	18.5756	19.7943	18.3826	18.475	17.9485	17.9626	17.8952	18.3993	NaN	17.82	17.815	18.312	18.492	18.371	18.248	19.098	17.888	17.777	17.691	17.743	17.828	18.431	18.086	18.18
	Mm00494922_m1	Igfbp4	Target	18.0619	19.0663	18.5331	18.5541	18.5559	18.3963	18.7967	18.4464	NaN	18.102	18.53	19.206	19.007	18.323	18.039	21.174	18.573	17.314	18.315	18.019	18.352	18.235	18.233	18.372
	Mm00803668_m1	Ik	Target	19.6778	20.6205	19.7901	19.5871	19.6416	19.7378	19.2501	19.7096	18.894	19.095	18.809	18.911	19.308	19.511	19.285	19.561	18.807	18.811	18.805	18.76	18.876	19.732	19.262	19.256
	Mm00439614_m1	Il10	Target	26.2052	27.2773	26.8293	26.8258	26.5472	26.7596	27.4705	26.8141	26.871	25.484	26.808	25.634	26.737	26.509	25.572	26.575	25.257	25.755	26.77	25.446	26.459	27.88	26.81	25.984
	Mm00434151_m1	Il10ra	Target	21.17	21.7412	21.3062	21.2813	20.8103	20.8136	20.7894	20.7599	NaN	20.744	20.767	21.193	21.016	21.149	20.797	21.366	20.887	20.356	20.556	20.41	20.812	21.531	20.887	20.549
	Mm00434157_m1	Il10rb	Target	17.6539	18.6123	17.6573	17.4228	17.5492	17.5883	17.6542	17.6761	17.418	17.433	17.364	17.508	17.561	17.747	17.567	19.181	17.534	17.066	17.624	16.986	17.554	17.99	17.723	17.593
	Mm00434165_m1	Il12a	Target	28.3777	28.9523	28.1172	28.6552	27.014	27.837	26.959	29.6842	NaN	30.158	27.416	27.318	26.958	26.792	27.168	28.799	29.306	28.932	NaN	28.303	29.995	NaN	28.317	28.343
	Mm99999066_m1	Il12a	Target	28.6342	28.7009	NaN	28.0796	NaN	29.3462	27.2536	NaN	30.114	28.407	27.887	26.841	28.539	28.304	26.935	NaN	NaN	29.148	NaN	30.166	30.789	NaN	29.132	28.849
	Mm99999067_m1	Il12b	Target	25.7446	27.3618	26.2355	27.0296	25.5639	26.4145	25.5997	26.1333	30.662	26.118	26.333	26.315	28.258	26.698	25.57	28.46	28.04	25.89	28.113	26.166	24.925	28.477	25.949	26.716
	Mm00434174_m1	Il12b	Target	25.7121	27.5452	26.2359	26.0885	25.6504	26.2261	25.9195	25.8255	27.824	26.116	NaN	28.712	26.77	26.379	26.072	27.714	29.733	25.236	27.437	26.806	25.061	26.585	25.782	25.382
	Mm00434189_m1	Il12rb1	Target	26.6275	27.9282	26.4426	26.8847	27.6649	26.6753	26.521	26.591	NaN	28.858	27.061	27.691	26.742	27.175	26.816	28.953	27.397	27.225	27.454	27.011	26.259	28.352	26.747	27.199
	Mm00434200_m1	Il12rb2	Target	24.0544	25.0421	24.6672	24.4477	24.3064	24.5074	24.3426	24.302	24.788	24.176	23.603	25.794	24.419	23.885	24.002	24.532	25.343	23.624	24.378	23.555	24.407	24.852	23.741	23.132
	Mm99999190_m1	Il13	Target	NaN	NaN	30.4681	30.5872	NaN	NaN	NaN	NaN	NaN	31.018	NaN	29.667	NaN	NaN	29.191	29.281	NaN	NaN	30.865	NaN	31.033	30.281	NaN	NaN
	Mm00434204_m1	Il13	Target	28.5173	NaN	NaN	NaN	NaN	NaN	NaN	NaN	NaN	NaN	NaN	31.293	NaN	NaN	NaN	NaN	NaN	31.552	NaN	NaN	NaN	NaN	NaN	NaN
	Mm00446726_m1	Il13ra1	Target	20.053	20.6971	19.7486	19.7166	19.7673	19.7518	19.255	19.7076	NaN	19.543	19.724	19.457	19.773	19.824	19.799	20.241	19.963	19.641	19.947	19.766	19.828	19.946	19.829	19.479
	Mm01302068_m1	Il13ra1	Target	19.3481	19.2678	18.7956	18.5306	18.6176	18.9142	18.3951	19.2618	NaN	18.677	19.216	19.482	19.406	19.821	19.945	20.206	19.695	18.788	19.762	19.45	19.643	NaN	19.728	19.628
	Mm00515166_m1	Il13ra2	Target	25.4983	25.7985	25.0088	26.2208	24.7761	25.1589	25.2986	25.7117	24.215	24.649	24.864	24.825	25.564	24.781	25.66	26.441	25.782	23.869	25.344	23.467	26.04	25.118	26.807	25.473
	Mm00434210_m1	Il15	Target	22.5397	23.5876	22.5014	22.461	22.2409	22.0384	22.4685	22.3523	22.249	22.521	22.06	22.108	22.605	22.795	22.545	22.804	21.783	21.823	22.23	21.242	21.854	22.891	22.435	22.021
	Mm00500457_m1	Il15ra	Target	21.363	22.8442	21.5225	21.7018	21.7789	21.5833	21.3103	21.7041	21.715	21.463	21.754	21.815	21.819	22.033	21.534	22.436	22.444	21.339	22.222	21.799	21.822	22.41	21.924	21.683
	Mm00516039_m1	Il16	Target	21.794	23.0467	21.7551	21.7915	21.6383	21.1846	21.3922	21.178	21.649	21.521	21.735	21.746	21.85	21.798	21.247	22.295	21.663	21.072	21.337	20.947	21.65	21.757	21.748	21.759
	Mm00439618_m1	Il17a	Target	NaN	NaN	NaN	NaN	NaN	31.5982	28.2793	30.1144	NaN	NaN	NaN	NaN	NaN	NaN	31.419	NaN	31.31	NaN	NaN	NaN	NaN	NaN	NaN	30.481
	Mm00521397_m1	Il17c	Target	30.6381	NaN	30.7979	29.0821	31.0299	NaN	NaN	31.8165	NaN	NaN	30.982	29.518	NaN	NaN	NaN	30.023	NaN	NaN	NaN	NaN	NaN	30.811	29.027	NaN
	Mm01313472_m1	Il17d	Target	25.1324	26.7191	25.199	25.7954	29.1471	28.2933	25.9332	26.7709	25.764	25.78	NaN	26.94	26.704	27.543	26.205	28.958	26.092	27.338	27.248	27.327	27.237	26.617	27.15	26.913
	Mm00521423_m1	Il17f	Target	NaN	29.5293	29.2934	29.5815	NaN	29.9925	28.6676	29.1731	NaN	28.572	30.52	NaN	30.818	30.134	NaN	NaN	29.24	30.724	29.469	NaN	NaN	NaN	30.045	29.211
	Mm00434214_m1	Il17ra	Target	20.1995	21.0947	20.1886	20.1222	20.1846	20.3517	19.7459	20.1321	NaN	19.796	19.904	19.88	20.044	19.96	19.961	20.484	20.553	19.789	20.369	19.992	20.669	20.473	20.066	19.898
	Mm00444704_m1	Il17rb	Target	30.6669	28.2634	27.9933	26.1065	26.5857	27.5894	27.4494	28.2874	29.667	28.965	28.368	30.508	27.414	28.132	26.742	28.01	28.903	27.436	27.169	27.196	27.57	NaN	30.912	26.788
	Mm00434225_m1	Il18	Target	21.7747	22.9787	21.7001	21.7707	21.7248	21.7386	21.5722	21.7762	21.766	21.523	21.769	21.524	21.861	22.276	22.014	22.337	21.96	21.359	21.91	20.958	21.859	22.589	21.957	21.781
	Mm00456733_m1	Il18bp	Target	22.3231	23.1269	22.316	22.3892	21.7748	21.72	21.8224	21.7573	23.029	22.304	22.169	23.518	22.755	22.662	21.437	23.634	22.818	21.791	21.91	21.211	22.283	23.498	22.356	21.741
	Mm00516053_m1	Il18rap	Target	25.0963	26.9739	25.2103	26.3613	24.9623	24.4401	24.5524	24.6992	25.799	25.714	25.325	25.204	24.761	24.049	24.122	25.794	25.218	24.345	25.46	24.892	26.15	25.213	25.477	24.058
	Mm01288324_m1	Il19	Target	34.2856	NaN	30.435	NaN	29.9345	30.9494	NaN	NaN	NaN	NaN	28.58	28.614	30.786	NaN	29.381	NaN	29.667	NaN	NaN	NaN	29.586	29.664	NaN	30.647
	Mm00439620_m1	Il1a	Target	23.85	25.4691	24.3888	24.273	23.7087	22.9604	23.8001	23.4824	23.846	23.737	23.45	23.678	23.647	22.983	23.59	23.036	23.061	22.764	23.837	22.845	23.811	23.765	23.701	23.285
	Mm01336189_m1	Il1b	Target	19.8397	21.404	19.3185	20.4658	18.784	18.3703	18.5011	19.338	20.998	19.272	19.805	20.697	18.442	18.922	18.947	20.593	20.403	18.665	21.9	19.592	20.962	18.54	19.501	18.621
	Mm99999061_mH	Il1b	Target	20.2521	21.9381	19.8128	21.1983	19.2831	18.7541	19.0802	20.2058	22.001	20.262	20.828	22.21	19.662	20.21	20.166	21.775	21.722	19.711	23.304	20.783	22.364	19.763	20.653	19.767
	Mm00462022_g1	Il1f10	Target	27.1292	28.7188	28.8911	27.2913	27.4659	29.3583	27.4262	29.7216	26.831	26.421	27.715	26.814	27.298	27.152	28.163	28.619	29.428	27.863	27.725	27.104	26.79	27.938	27.87	27.185
	Mm00497802_m1	Il1f5	Target	NaN	NaN	NaN	NaN	NaN	NaN	29.8913	NaN	NaN	NaN	NaN	31.134	NaN	26.899	29.562	27.213	NaN	NaN	31.3	NaN	NaN	NaN	NaN	26.4
	Mm00457645_m1	Il1f6	Target	29.8919	NaN	29.2978	NaN	30.226	30.8174	29.0917	30.2878	NaN	NaN	30.87	NaN	NaN	30.393	NaN	28.348	NaN	NaN	NaN	30.366	NaN	NaN	NaN	NaN
	Mm00463327_m1	Il1f9	Target	22.4124	24.3613	21.9675	22.9351	20.6453	20.5119	20.663	21.671	23.639	21.702	22.787	23.684	21.358	21.815	21.748	23.173	22.829	21.541	23.897	22.197	24.013	20.986	22.654	21.508
	Mm00434237_m1	Il1r1	Target	19.8007	20.7254	20.0012	19.7361	20.2671	20.0636	19.7574	20.2209	NaN	19.758	19.745	19.826	19.449	19.702	19.46	19.56	19.859	19.719	19.799	19.932	20.264	19.774	19.829	19.524
	Mm00492638_m1	Il1rap	Target	21.4079	22.408	21.4441	21.4519	21.3466	21.412	20.7422	21.6503	NaN	21.283	21.009	21.711	20.833	21.321	21.139	21.806	21.706	21.104	21.823	21.418	21.66	21.544	21.655	21.088
	Mm00472725_m1	Il1rapl2	Target	NaN	NaN	NaN	NaN	NaN	NaN	NaN	NaN	NaN	NaN	NaN	NaN	NaN	NaN	NaN	NaN	NaN	NaN	NaN	NaN	NaN	NaN	NaN	NaN
	Mm00516117_m1	Il1rl1	Target	21.9723	23.5354	22.253	22.0052	22.8336	23.1445	21.1734	22.8263	21.431	21.355	22.034	21.018	21.248	22.594	22.497	22.261	21.213	21.746	21.748	21.739	21.809	22.971	22.788	22.745
	Mm00519250_m1	Il1rl2	Target	22.4343	23.3994	22.6511	22.4876	22.7683	22.815	22.1146	22.8591	22.28	22.271	NaN	22.08	22.117	22.587	22.528	21.988	22.725	22.582	22.001	22.463	22.811	22.401	22.42	22.255
	Mm01337566_m1	Il1rn	Target	16.3194	17.485	16.4969	16.2072	16.1117	16.2211	15.8297	16.2953	16.27	15.937	15.958	16.372	16.139	16.29	15.837	16.349	16.222	15.811	16.735	15.804	16.357	16.637	16.172	15.839
	Mm00434256_m1	Il2	Target	NaN	NaN	30.9367	NaN	30.4762	30.5761	NaN	NaN	NaN	NaN	NaN	30.539	NaN	30.466	30.4	NaN	29.785	29.628	30.632	NaN	29.673	30.579	28.33	NaN
	Mm99999222_m1	Il2	Target	NaN	29.9361	NaN	28.7222	NaN	NaN	NaN	29.847	NaN	NaN	NaN	28.561	NaN	28.488	28.524	NaN	NaN	29.971	NaN	NaN	29.822	29.695	NaN	29.65
	Mm00445341_m1	Il20	Target	NaN	NaN	NaN	NaN	NaN	NaN	NaN	NaN	NaN	NaN	NaN	NaN	NaN	NaN	NaN	NaN	NaN	NaN	NaN	NaN	31.171	NaN	NaN	NaN
	Mm00517640_m1	Il21	Target	NaN	NaN	NaN	NaN	NaN	30.3101	NaN	NaN	NaN	NaN	NaN	NaN	NaN	NaN	NaN	NaN	NaN	30.333	NaN	NaN	29.513	NaN	NaN	NaN
	Mm00444241_m1	Il22;Iltifb	Target	NaN	NaN	NaN	NaN	NaN	NaN	NaN	NaN	NaN	NaN	NaN	NaN	30.291	NaN	NaN	NaN	NaN	NaN	NaN	NaN	NaN	NaN	NaN	29.866
	Mm00663697_m1	Il22ra1	Target	NaN	NaN	NaN	NaN	NaN	NaN	27.6328	NaN	NaN	NaN	NaN	NaN	NaN	27.211	29.22	NaN	NaN	29.716	28.87	NaN	NaN	NaN	28.969	27.115
	Mm00617572_m1	Il22ra2	Target	29.9282	NaN	29.9996	31.0279	NaN	30.9889	29.461	29.9174	NaN	NaN	30.93	29.812	30.726	NaN	27.853	31.048	NaN	NaN	28.136	29.355	30.301	28.864	29.918	27.878
	Mm01160011_g1	Il23a	Target	28.5787	NaN	27.6452	29.506	27.3514	27.083	26.7288	27.7371	NaN	27.495	28.608	NaN	27.516	28.426	29.551	27.799	28.095	27.261	NaN	29.516	27.683	27.273	27.773	27.455
	Mm00518984_m1	Il23a	Target	NaN	25.7944	30.7129	29.3092	28.6564	26.9266	27.8284	28.8621	NaN	27.77	30.63	30.408	26.808	30.44	27.796	29.213	30.552	27.916	30.535	28.861	NaN	27.906	29.612	28.929
	Mm00519943_m1	Il23r	Target	26.715	27.3142	27.4144	28.0276	27.3818	26.4999	26.375	26.7807	26.977	26.663	NaN	27.428	26.301	29.204	26.363	27.979	27.832	27.922	27.028	28.269	28.064	28.585	27.386	26.478
	Mm00474102_m1	Il24	Target	NaN	NaN	NaN	NaN	NaN	NaN	NaN	NaN	NaN	NaN	NaN	NaN	NaN	NaN	NaN	NaN	NaN	NaN	NaN	NaN	NaN	NaN	NaN	NaN
	Mm00461164_m1	Il27	Target	26.1347	27.8242	26.6467	28.1335	26.4134	25.6138	26.1254	25.7424	27.695	26.891	27.595	27.676	27.159	27.448	26.297	28.323	27.645	25.883	27.07	25.812	27.059	27.864	26.982	25.804
	Mm00497259_m1	Il27ra	Target	22.7394	23.7513	22.8882	22.8215	22.8718	22.8395	23.1474	23.0709	22.618	22.587	22.311	23.088	22.813	22.982	22.876	24.314	23.052	22.285	22.828	22.488	23.174	23.061	23.083	22.74
	Mm00663660_g1	Il28b	Target	NaN	NaN	NaN	NaN	NaN	NaN	NaN	NaN	NaN	NaN	NaN	NaN	NaN	NaN	NaN	NaN	NaN	31.773	NaN	31.233	NaN	NaN	NaN	NaN
	Mm00558035_m1	Il28ra	Target	26.8399	27.2903	26.1745	27.1359	26.1109	26.6866	27.0606	27.4252	28.436	26.92	26.644	28.295	27.853	27.152	26.672	27.745	28.809	26.741	28.096	27.045	29.176	27.168	27.127	26.473
	Mm01192973_m1	Il28ra	Target	25.8689	27.8051	26.3358	27.112	25.7733	26.6336	25.6411	26.7827	28.3	26.742	26.874	28.286	26.944	25.786	27.081	NaN	27.499	26.562	27.837	27.329	29.497	26.929	27.457	26.302
	Mm00442885_m1	Il2rg	Target	19.0101	20.3565	19.4712	19.3591	19.0645	19.2491	19.1964	19.3026	19.35	19.001	18.812	18.978	18.888	19.255	18.919	19.799	19.35	19.056	19.602	18.883	19.388	19.547	19.057	18.864
	Mm00439631_m1	Il3	Target	NaN	NaN	NaN	NaN	NaN	NaN	NaN	NaN	NaN	NaN	NaN	NaN	NaN	NaN	NaN	NaN	NaN	NaN	NaN	NaN	NaN	NaN	NaN	NaN
	Mm00519844_m1	Il31ra	Target	28.3607	29.8725	28.003	28.3428	28.3974	28.2097	28.7008	29.3995	27.903	27.954	28.073	26.98	27.873	29.999	28.375	27.268	29.152	28.561	NaN	29.608	27.635	29.951	28.77	27.402
	Mm00505403_m1	Il33	Target	19.3143	19.7238	19.2751	19.7854	19.4007	19.2758	19.331	19.5936	19.789	19.197	19.757	19.65	19.764	19.448	19.813	19.804	20.72	18.797	20.483	19.839	19.453	19.908	19.815	19.83
	Mm00434273_m1	Il3ra	Target	20.2711	21.7003	20.4987	20.4258	20.545	20.3509	20.6303	20.5786	20.444	20.743	20.495	20.814	20.781	20.887	20.624	20.712	20.485	20.564	20.662	20.203	20.404	20.92	20.451	20.541
	Mm00445259_m1	Il4	Target	NaN	NaN	NaN	NaN	NaN	NaN	NaN	NaN	NaN	NaN	NaN	NaN	NaN	NaN	30.91	NaN	NaN	28.367	NaN	30.809	NaN	NaN	30.465	NaN
	Mm00439634_m1	Il4ra	Target	19.9301	20.7067	20.1073	19.7558	20.4321	20.3161	19.8497	20.6825	19.836	19.944	20.122	18.927	19.81	19.696	19.711	21.651	19.808	19.661	20.145	20.105	20.035	20.264	20.4	20.064
	Mm00439646_m1	Il5	Target	30.5329	NaN	NaN	29.8209	30.7881	NaN	28.9661	NaN	NaN	NaN	29.494	28.67	NaN	30.429	29.61	NaN	NaN	30.381	28.838	NaN	NaN	29.725	30.17	NaN
	Mm00434284_m1	Il5ra	Target	29.3255	NaN	28.0199	30.1364	28.7309	30.2065	30.3494	NaN	28.917	NaN	NaN	30.414	29.584	NaN	NaN	31.293	30.549	28.045	29.275	29.38	33.148	34.255	28.588	28.692
	Mm01210733_m1	Il6	Target	25.5942	26.9597	24.8048	25.2925	24.6726	26.0635	25.7631	25.8445	26.22	25.409	26.259	24.725	25.069	24.562	25.301	26.482	25.753	24.319	26.716	26.741	25.828	25.87	27.011	25.608
	Mm00446190_m1	Il6	Target	26.4117	27.8721	26.2743	26.3431	26.4637	27.0454	25.7308	27.3932	27.862	27.883	27.273	26.526	25.625	24.778	25.729	27.316	26.942	25.258	NaN	27.469	27.634	26.501	27.427	25.677
	Mm01210732_g1	Il6	Target	26.3812	28.8216	26.8067	26.4671	29.7095	27.3868	26.6544	26.6464	27.372	26.627	28.318	25.748	25.786	25.511	26.447	27.361	26.781	25.736	28.49	26.983	27.897	27.767	28.466	26.096
	Mm00439653_m1	Il6ra	Target	22.1343	22.8314	21.8171	21.5223	21.1327	22.1814	22.0195	22.1857	21.923	22.249	21.435	21.789	21.35	21.666	21.425	22.78	22.156	21.731	21.817	21.79	21.789	22.382	21.847	21.65
	Mm00439665_m1	Il6st	Target	17.9739	19.0056	18.2198	18.3804	18.5106	18.4334	18.3033	18.734	NaN	17.755	17.884	18.116	18.259	18.204	17.902	18.65	18.106	17.688	17.927	17.889	17.98	18.45	18.124	18.162
	Mm00434295_m1	Il7r	Target	17.9983	19.0464	17.8361	17.7342	17.6919	17.8293	17.5568	17.7961	17.891	17.816	17.511	17.872	18.252	18.143	17.95	18.432	17.804	17.582	17.809	17.458	17.666	18.341	17.957	17.967
	Mm00731329_s1	Il8ra	Target	20.5905	21.8164	20.5427	NaN	20.6623	20.7559	20.333	20.4335	21.427	21.509	20.774	22.163	21.086	21.277	21.141	21.57	21.733	21.246	22.133	21.598	21.016	21.254	20.495	20.498
	Mm00438258_m1	Il8rb	Target	22.7984	23.9686	22.6347	23.205	22.1221	21.8785	21.7269	22.3673	NaN	22.74	22.515	23.677	21.867	21.831	21.86	23.445	23.346	21.812	24.686	22.793	24.459	22.207	23.118	21.853
	Mm00434305_m1	Il9	Target	NaN	14.966	NaN	NaN	NaN	NaN	NaN	NaN	NaN	NaN	NaN	NaN	NaN	NaN	NaN	NaN	NaN	NaN	30.479	NaN	NaN	NaN	NaN	NaN
	Mm00439683_m1	Inha	Target	27.2442	29.3185	26.7896	26.3748	27.2833	26.9917	26.8743	27.2596	26.733	26.736	28.944	28.245	28.459	27.89	26.823	28.367	26.475	28.157	26.524	27.526	27.926	29.882	27.009	27.299
	Mm00434339_m1	Inhba	Target	22.8042	23.8325	22.4804	22.0916	23.2443	23.0901	22.374	22.9876	21.714	22.319	22.018	21.247	21.669	22.239	22.282	22.747	22.4	22.093	22.965	22.773	21.835	22.813	22.437	22.333
	Mm01286587_m1	Inhbb	Target	22.2739	22.7992	22.7427	22.1827	22.9636	23.497	22.593	22.9091	22.738	22.75	22.327	22.774	22.762	23.431	22.429	24.354	23.644	23.069	22.553	23.168	22.957	22.803	22.468	22.464
	Mm00731595_gH	Ins2	Target	NaN	NaN	NaN	NaN	NaN	NaN	NaN	NaN	NaN	NaN	NaN	NaN	33.84	NaN	30.162	NaN	NaN	NaN	NaN	NaN	NaN	NaN	NaN	NaN
	Mm00434254_m1	Irak1	Target	21.0429	22.3083	20.9354	20.801	20.9984	20.8833	20.7321	21.0933	20.745	20.604	20.459	21.082	20.971	21.051	20.429	20.906	20.902	20.543	20.589	20.658	20.903	21.256	20.833	20.827
	Mm00549143_m1	Irak2	Target	20.8356	21.6153	20.7882	20.6785	20.7954	20.771	20.6688	21.0153	21.182	21.013	21.162	21.652	21.073	21.427	21.295	27.359	21.535	20.964	21.45	21.072	21.014	21.648	21.254	21.027
	Mm00518541_m1	Irak3	Target	21.3369	22.5426	21.6401	21.7857	21.4824	21.4547	21.4961	21.5825	21.213	21.167	NaN	21.326	21.312	21.294	21.277	NaN	21.548	21.014	21.398	21.432	21.692	21.212	21.471	21.082
	Mm00459443_m1	Irak4	Target	20.8763	22.1742	20.9362	20.904	20.7674	20.9394	20.8726	NaN	20.834	20.822	20.449	20.831	21.047	20.776	20.628	20.83	20.732	20.402	20.665	20.418	20.809	20.893	20.716	20.458
	Mm00516779_m1	Irf3	Target	21.9743	22.8109	21.8375	21.7684	21.6941	22.034	21.9505	21.8374	21.001	21.125	21.503	21.826	21.705	21.133	21.363	23.898	21.41	20.892	21.197	21.499	21.774	22.183	20.882	21.482
	Mm01203177_m1	Irf3	Target	20.9043	21.8466	21.126	20.8267	21.0932	21.2506	21.01	21.2564	21.083	20.8	20.768	20.858	20.748	21.003	20.809	21.486	20.813	20.767	20.941	20.651	20.886	21.096	20.878	20.837
	Mm00516788_m1	Irf7	Target	18.7404	19.7973	19.8383	20.4198	19.2403	19.3685	19.8405	19.4972	21.234	19.809	19.659	21.951	21.769	22.133	20.07	21.812	22.762	19.778	21.006	18.635	20.063	21.381	19.583	19.168
	Mm00801807_m1	Itgal	Target	20.5856	21.5938	20.6916	20.7702	20.4662	20.6436	20.3075	20.6416	21.025	20.758	20.627	21.177	20.547	20.827	20.808	21.741	21.622	20.659	21.609	20.892	20.918	20.967	20.788	20.665
	Mm00434455_m1	Itgam	Target	17.6595	18.756	17.8091	17.5492	17.4986	17.7172	17.268	17.5873	17.53	17.522	17.176	17.489	17.491	17.791	17.464	18.42	17.614	17.426	17.642	17.469	17.615	17.768	17.642	17.778
	Mm00434513_m1	Itgb2	Target	16.6867	17.4942	16.5787	16.3297	16.4411	16.5896	16.3762	16.3744	16.048	16.064	15.674	16.097	15.968	16.623	16.362	17.107	16.062	16.184	16.254	15.769	15.923	16.474	16.145	16.143
	Mm00492710_m1	Itgb2l	Target	NaN	NaN	30.9817	NaN	27.6355	27.6327	28.9045	26.4736	NaN	30.658	30.798	NaN	28.365	26.797	27.817	NaN	27.669	31.601	29.428	26.652	NaN	28.962	29.447	26.752
	Mm01269869_m1	Itgb6	Target	25.743	27.4131	25.837	26.6809	NaN	NaN	28.1499	29.8553	27.121	26.837	NaN	27.716	29.414	31.439	28.534	27.739	NaN	26.799	27.078	29.944	30.924	28.267	28.515	29.867
	Mm00600614_m1	Jak1	Target	18.636	19.4263	18.4601	18.3855	18.4859	18.6674	18.2756	18.6628	NaN	18.188	18.171	18.078	18.568	18.599	18.611	18.601	18.315	17.928	18.422	18.214	18.289	NaN	18.574	18.198
	Mm01208489_m1	Jak2	Target	20.6005	21.4702	20.5629	20.4996	20.6381	20.7501	20.4076	20.8409	20.714	20.411	20.117	20.238	20.276	20.481	20.413	20.713	20.731	20.339	20.65	20.49	20.673	20.67	20.573	20.27
	Mm00439962_m1	Jak3	Target	21.7004	22.5732	21.7072	21.8163	21.8256	21.7681	21.769	21.816	NaN	21.705	21.763	21.703	21.816	21.486	21.611	23.668	21.725	21.614	21.497	21.616	21.712	21.799	21.523	21.748
	Mm00495062_s1	Jun	Target	18.5981	19.2864	18.7186	18.666	18.7127	18.8172	18.8175	19.0858	19.324	18.93	18.878	19.48	18.967	19.244	18.659	22.765	19.327	18.836	19.205	18.778	18.827	19.52	18.834	18.76
	Mm00445212_m1	Kit	Target	23.5853	24.1268	22.5159	22.8376	23.5201	23.5836	22.7938	23.7816	NaN	22.867	23.201	23.13	23.412	23.683	23.601	23.095	NaN	22.902	22.661	22.764	23.711	23.444	23.018	22.937
	Mm00442972_m1	Kitl	Target	21.355	22.8105	21.2929	21.4684	21.8591	21.5603	21.112	21.8091	20.763	20.799	21.296	21.612	21.792	21.363	21.722	21.792	21.015	20.782	20.844	20.752	21.22	21.468	21.256	21.367
	Mm00516184_m1	Klf6	Target	19.2039	20.0131	19.4723	19.1419	19.3389	18.9466	19.1287	19.6726	19.138	19.046	18.758	19.126	19.146	19.212	18.984	19.59	19.073	18.908	18.93	18.927	18.756	19.699	18.887	19.196
	Mm00434658_m1	Klkb1	Target	24.7554	26.8561	25.2801	25.3038	25.5337	24.6891	26.6424	25.549	25.641	25.292	25.73	26.548	25.872	26.168	25.645	26.689	25.806	24.836	25.122	25.381	24.893	25.75	25.665	26.099
	Mm00516879_m1	Klrg1	Target	26.6299	26.8029	26.2561	25.8694	26.7105	26.7682	26.6953	26.8187	27.877	27.345	27.543	27.242	27.81	26.705	27.305	28.202	27.62	25.71	27.799	27.294	NaN	29.051	27.322	26.828
	Mm00445679_m1	Kng1	Target	NaN	30.6245	NaN	NaN	NaN	31.0432	NaN	NaN	30.919	NaN	NaN	NaN	NaN	NaN	NaN	NaN	NaN	NaN	NaN	NaN	NaN	30.715	30.608	NaN
	Mm00492992_g1	Krt1	Target	30.6461	NaN	30.6581	NaN	NaN	NaN	23.4024	NaN	NaN	NaN	NaN	30.216	NaN	22.839	24.683	23.136	NaN	NaN	NaN	30.765	31.631	NaN	25.077	21.422
	Mm00466676_m1	Krt7	Target	24.2776	24.8885	23.5613	24.0389	25.5516	25.7682	23.8861	25.2457	24.58	26.395	25.512	25.353	25.816	25.731	25.45	25.221	25.804	25.088	23.711	25.369	24.569	25.718	24.479	25.946
	Mm00835759_m1	Krt8	Target	23.2454	24.7103	22.5355	22.8239	26.0386	26.2526	23.5679	24.8868	28.005	NaN	NaN	26.827	30.329	NaN	28.928	23.886	NaN	NaN	23.059	24.763	25.575	29.906	24.72	26.176
	Mm00493139_m1	Lbp	Target	20.5246	21.5358	20.4361	20.6794	20.7332	20.5954	20.2273	20.5794	19.603	19.692	19.735	19.088	19.815	20.129	19.635	20.87	19.611	19.028	19.625	19.166	19.753	20.354	20.532	20.042
	Mm03024199_gH	Lefty1;Lefty2	Target	25.3847	26.156	25.4236	24.884	25.2477	24.9416	24.8214	24.8092	NaN	24.798	24.725	24.36	24.771	25.76	25.58	NaN	24.798	25.505	24.873	24.745	25.08	26.177	25.263	25.482
	Mm00774547_m1	Lefty2	Target	NaN	NaN	NaN	NaN	NaN	NaN	NaN	NaN	NaN	NaN	NaN	NaN	NaN	NaN	NaN	NaN	NaN	NaN	NaN	NaN	NaN	NaN	NaN	NaN
	Mm03053439_g1	Lefty2	Target	NaN	NaN	NaN	NaN	NaN	NaN	NaN	NaN	NaN	NaN	30.966	NaN	30.542	NaN	NaN	NaN	NaN	NaN	NaN	NaN	NaN	NaN	NaN	NaN
	Mm03024313_s1	Lefty2	Target	30.1164	NaN	NaN	31.5321	30.6696	31.2522	29.7851	30.3472	NaN	NaN	NaN	29.542	30.691	29.828	31.285	NaN	29.115	29.274	NaN	31.322	32.065	29.555	NaN	30.999
	Mm00434759_m1	Lep	Target	25.4319	27.3153	24.6647	26.2599	30.1705	NaN	24.7926	28.4997	25.808	27.739	27.669	26.245	28.912	26.329	24.765	25.102	27.915	24.248	23.767	26.74	25.695	23.984	24.88	24.517
	Mm00440181_m1	Lepr	Target	24.2478	26.7858	24.9573	25.4658	25.6243	25.9693	25.0376	25.8103	25.419	25.102	24.818	25.639	25.368	26.358	25.26	25.601	25.567	25.503	24.819	25.581	25.051	25.371	25.418	25.725
	Mm00434762_g1	Lif	Target	24.5874	24.4707	24.7047	24.5096	25.805	25.1715	24.8021	25.5122	25.395	25.794	25.347	24.866	25.242	25.556	25.31	26.276	26.484	25.807	26.361	26.228	25.76	25.783	24.555	25.799
	Mm00442940_m1	Lifr	Target	19.7737	20.7592	20.3355	19.8813	20.1331	20.2308	19.8724	20.5455	19.791	19.672	20.192	20.056	20.436	20.571	20.265	20.714	20.334	19.635	19.699	19.798	20.168	20.675	20.596	20.178
	Mm00442942_m1	Lifr	Target	20.1769	21.1955	20.4651	20.5674	20.7395	20.6466	20.2488	20.8761	20.075	19.798	20.573	20.221	20.699	20.898	20.551	20.742	20.608	19.822	20.012	19.779	20.489	20.737	20.826	20.518
	Mm01700366_m1	Lilrb3	Target	18.1194	18.7167	18.0142	17.8477	18.0128	17.8519	17.9856	17.9746	18.062	17.868	17.782	18.029	18.2	18.57	18.228	19.152	17.87	17.73	17.983	17.769	18.158	18.604	18.438	18.199
	Mm00474028_m1	Lrp8	Target	23.9842	24.741	24.2142	23.8515	24.1883	24.6159	23.8674	24.1688	24.456	24.444	24.274	24.432	23.969	24.475	24.436	25.864	24.444	24.564	24.759	24.612	23.713	24.672	24.067	24.55
	Mm00521826_m1	Lta4h	Target	19.5457	20.5402	19.3834	19.2612	19.185	19.2544	19.077	19.2968	NaN	18.809	18.858	19.219	19.376	19.406	19.41	19.785	19.164	18.728	19.17	18.959	18.918	19.723	19.257	19.263
	Mm00434774_g1	Ltb	Target	22.2431	23.0207	22.4367	22.7516	22.2107	22.5818	21.8051	22.231	23.524	23.065	22.807	23.095	22.771	22.419	21.621	24.181	22.885	21.613	22.767	22.264	21.896	23.033	22.447	21.994
	Mm00521839_m1	Ltb4r1	Target	23.905	24.4078	23.7171	23.9738	23.6874	24.0785	22.8259	23.7796	22.885	23.807	23.853	22.558	23.175	23.461	23.642	25.3	23.259	22.999	24.412	23.622	24.773	24.664	24.807	23.992
	Mm00723631_m1	Ltbp4	Target	21.0926	22.3428	21.5028	21.5254	22.473	22.0378	21.7286	22.4195	21.817	21.388	22.134	21.647	21.527	22.181	21.311	NaN	22.115	21.7	21.338	22.437	21.827	21.526	21.511	21.647
	Mm00723639_g1	Ltbp4	Target	21.8141	23.4282	21.7839	22.3121	23.0091	22.2664	22.3331	22.7795	21.758	21.557	21.917	21.616	21.568	22.711	21.77	23.279	22.156	21.941	21.324	22.574	22.371	21.701	21.677	21.948
	Mm00440235_m1	Ltbr	Target	20.4373	21.6119	20.6066	20.3359	20.7426	20.6589	20.5546	20.6831	20.084	20.147	20.189	20.441	20.238	20.52	20.016	22.288	20.103	19.952	20.31	19.966	20.696	20.715	20.334	20.125
	Mm00434787_m1	Ltf	Target	23.0514	22.7548	21.8738	22.7629	21.2057	21.0146	20.0689	20.8102	23.684	23.764	22.19	23.807	22.269	19.601	20.729	23.642	20.283	19.869	23.262	20.754	24.661	24.073	23.333	20.322
	Mm00522144_m1	Ly75	Target	21.6918	22.7979	21.7397	21.5456	21.6338	21.6978	21.2717	21.5727	21.985	21.823	21.507	22.087	22.006	21.675	21.82	22.818	21.967	21.235	22.211	21.82	21.751	22.208	21.766	21.633
	Mm00440240_m1	Ly86	Target	19.5717	21.0671	19.8328	20.1262	19.4419	19.5158	19.7091	19.7386	19.609	19.568	19.663	20.434	20.726	20.113	19.805	19.53	20.023	19.267	19.605	18.997	19.756	20.561	19.682	19.534
	Mm01217488_m1	Lyn	Target	18.4911	19.6035	18.5887	18.3456	18.6357	18.6323	18.4423	18.4805	18.366	18.216	18.105	18.091	18.502	18.439	18.241	18.377	18.306	17.932	18.523	17.787	18.431	18.872	18.503	18.188
	Mm00555961_m1	Malt1	Target	19.62	20.7677	19.7928	19.2613	19.79	19.9623	19.2728	19.8097	19.467	19.609	19	19.132	19.148	19.568	19.84	19.785	19.678	19.544	20.154	19.426	19.408	19.764	19.29	19.492
	Mm00435950_m1	Map2k3	Target	19.801	20.8795	20.1039	19.968	20.2403	20.5981	20.0719	20.4972	20.251	20.361	20.059	20.607	20.428	20.822	20.593	NaN	NaN	20.267	20.723	20.632	20.562	20.749	20.17	20.51
	Mm00803694_m1	Map2k6	Target	24.8339	25.5411	24.507	25.0316	24.7958	25.0275	25.096	25.4946	23.936	24.045	24.342	24.366	24.84	24.548	24.841	24.326	23.916	24.387	23.593	23.81	24.363	24.517	24.515	24.75
	Mm00442497_m1	Mapk14	Target	19.3221	20.0853	19.5308	19.2322	19.4198	19.4919	19.1445	19.4085	19.06	18.733	18.779	19.474	19.503	19.696	19.448	19.654	19.133	19.151	18.828	19.014	19.12	19.677	19.647	19.374
	Mm00489514_m1	Mapk8	Target	22.2968	NaN	22.494	22.3273	22.4483	22.57	22.0204	22.4811	22.242	22.397	NaN	22.086	22.159	22.485	22.272	21.802	22.472	22.375	22.397	22.227	22.312	22.635	22.136	22.148
	Mm01288465_m1	Mapkapk2	Target	19.0361	20.3706	19.4628	19.5676	19.017	19.2458	19.0849	19.5915	19.832	19.274	18.831	19.407	19.181	19.583	19.341	20.835	19.807	19.512	19.626	19.278	19.468	19.372	18.941	18.9
	Mm00434830_m1	Masp1	Target	24.1665	25.5629	23.9521	23.9812	24.5707	24.4578	23.4639	24.4781	23.548	24.031	23.844	23.25	23.319	24.514	24.021	24.339	23.965	24.278	23.901	24.663	24.37	24.8	24.369	23.776
	Mm00521963_m1	Masp2	Target	25.9026	26.8698	25.7644	26.1644	26.902	26.8959	27.0206	26.8317	NaN	25.82	26.793	26.029	25.767	26.245	26.914	27.162	25.482	24.759	25.96	26.62	26.766	26.874	29.122	26.82
	Mm00487623_m1	Mbl2	Target	NaN	NaN	NaN	NaN	NaN	NaN	NaN	NaN	NaN	NaN	NaN	NaN	NaN	NaN	NaN	NaN	NaN	NaN	NaN	NaN	NaN	NaN	NaN	NaN
	Mm00490258_m1	Mefv	Target	21.8146	23.228	21.9904	21.9865	21.7766	21.7935	21.6274	21.5965	22.582	21.809	21.781	22.478	21.052	21.327	21.021	22.952	22.249	21.065	22.554	21.939	22.72	21.793	21.779	21.444
	Mm00449274_m1	Mgll	Target	18.6728	19.4473	18.3357	18.3285	19.1447	19.0305	19.2091	18.968	NaN	18.813	18.824	19.763	19.391	19.233	19.152	19.982	19.166	18.291	18.986	18.656	18.812	19.262	18.722	18.777
	Mm01309189_m1	Mmp25	Target	24.732	26.1341	24.4442	25.1028	24.3532	24.6201	24.0499	24.7396	26.359	25.54	NaN	25.973	25.014	23.835	24.005	NaN	25.229	24.308	25.779	25.345	25.297	25.633	25.751	24.489
	Mm00485148_m1	Mrc1	Target	18.514	19.6331	18.0965	18.3904	18.3901	18.3508	17.9892	18.4027	17.474	17.451	17.848	16.781	18.215	17.921	17.783	17.947	16.72	17.151	17.469	16.962	17.61	18.487	18.593	18.13
	Mm01254559_m1	Mstn	Target	23.2012	NaN	NaN	NaN	30.7097	28.8636	30.6588	NaN	NaN	NaN	NaN	29.305	NaN	NaN	NaN	NaN	NaN	NaN	NaN	NaN	NaN	29.405	28.346	NaN
	Mm00449604_m1	Muc1	Target	26.5952	28.9662	26.6449	27.2512	27.915	26.8068	26.8793	27.3103	28.35	28.021	28.328	27.883	28.393	28.866	27.411	27.819	26.632	26.73	26.621	27.64	30.265	26.892	26.89	27.66
	Mm00466886_m1	Muc4	Target	28.8341	NaN	NaN	NaN	NaN	NaN	33.9363	NaN	NaN	NaN	NaN	NaN	NaN	NaN	NaN	NaN	NaN	NaN	NaN	NaN	NaN	NaN	NaN	NaN
	Mm00440338_m1	Myd88	Target	19.6157	20.7262	19.8092	19.8143	19.862	20.0754	19.7847	20.0752	19.801	19.649	19.795	19.966	20.05	20.129	19.873	20.423	20.181	19.635	20.239	19.643	20.093	20.4	19.793	19.692
	Mm01149710_m1	Ncam1	Target	22.3007	22.4758	22.1429	21.7398	22.7206	22.4626	21.7691	22.5844	21.755	21.751	22.14	21.088	22.118	22.274	22.425	22.425	21.191	22.421	21.553	22.863	22.385	22.61	22.559	22.361
	Mm00447921_m1	Ncf1	Target	18.1595	19.372	18.6461	18.1832	18.6248	18.8168	18.153	18.6657	NaN	18.441	17.973	18.334	18.069	18.706	18.657	20.072	18.489	18.337	18.794	18.451	18.167	18.808	18.286	18.281
	Mm00447005_m1	Ndst1	Target	20.6143	21.4	20.6969	20.6511	20.7616	20.834	20.7382	20.7471	20.806	20.841	20.814	21.493	21.096	21.063	20.742	21.973	20.921	21.116	21.161	21.131	21.216	20.996	20.779	20.816
	Mm00546934_m1	Nfam1	Target	20.1583	21.0528	20.3393	20.134	20.3344	20.7197	20.2552	20.527	NaN	20.365	20.297	20.481	20.412	20.545	20.582	21.462	20.356	20.264	20.61	20.433	20.718	20.761	20.388	20.235
	Mm01249200_m1	Nfatc3	Target	21.6433	22.6719	21.6061	21.6123	21.7797	21.7965	21.6493	21.8817	21.805	21.741	21.589	21.674	21.626	21.868	21.782	22.498	21.883	21.592	21.805	21.592	21.79	22.084	21.763	21.649
	Mm01323917_m1	Nfatc4	Target	24.3667	25.6786	24.3109	24.4301	24.4233	24.5132	24.0263	24.8195	NaN	23.853	24.211	23.52	23.774	24.733	24.74	25.929	23.824	24.899	24.797	24.716	24.537	24.869	24.676	24.627
	Mm00599712_m1	Nfe2l1	Target	19.1181	19.9917	19.3981	19.3543	19.7799	19.7906	19.3541	19.8916	19.647	19.534	19.776	19.697	19.652	20.205	19.872	22.815	19.824	19.509	19.884	19.771	19.712	20.269	19.786	19.729
	Mm00476361_m1	Nfkb1	Target	18.5294	20.6522	19.7255	19.5022	19.6685	19.6638	19.458	19.777	19.789	19.201	NaN	19.824	19.633	19.828	19.537	20.447	19.751	19.228	19.839	19.641	19.596	19.822	19.529	19.538
	Mm00555264_m1	Nfrkb	Target	22.1655	22.7831	22.3224	21.8901	22.3533	22.2378	22.1291	22.213	NaN	22.402	22.078	22.397	22.598	22.566	22.305	23.509	21.88	22.105	21.986	22.064	22.215	22.525	22.265	22.176
	Mm00458401_m1	Nfx1	Target	21.9282	22.7866	22.1027	21.7928	22.02	21.8356	21.7957	21.9867	22.306	22.002	21.995	22.086	22.263	22.502	22.12	23.281	21.926	21.838	21.856	21.852	22.177	22.59	22.228	22.223
	Mm01233151_m1	Nlrc4	Target	23.7499	24.7106	23.6894	23.8169	23.5481	23.8242	23.5674	23.7392	24.275	23.864	23.659	24.154	23.993	24.413	24.144	24.672	24.112	23.648	24.013	23.483	23.761	24.297	23.738	23.731
	Mm00840904_m1	Nlrp3	Target	22.7158	23.6483	22.4978	22.2625	21.8422	21.802	21.7573	22.1205	22.414	21.794	21.663	22.143	21.615	21.779	21.843	23.085	22.115	21.726	22.305	21.783	22.78	21.509	22.067	21.553
	Mm00803857_m1	Nmi	Target	21.5036	22.7372	21.971	21.5304	21.8008	21.5872	21.2766	21.6847	21.815	21.539	21.48	21.726	22.417	21.85	21.711	21.59	21.816	21.28	22.035	21.39	21.843	22.199	21.539	21.412
	Mm00805062_m1	Nod1	Target	21.785	23.021	22.0884	22.1796	21.8932	21.8092	21.7439	22.0421	22.17	21.935	22.102	22.388	22.35	22.649	22.409	23.91	22.443	21.759	22.449	21.805	22.414	22.593	22.044	22.144
	Mm00467543_m1	Nod2	Target	23.5639	24.1951	24.2537	23.8211	23.6505	23.6859	23.5426	24.239	24.643	23.617	24.178	24.306	23.863	23.724	24.47	24.116	24.669	23.676	24.563	24.105	24.311	24.65	24.163	23.666
	Mm00443040_m1	Nodal	Target	NaN	NaN	NaN	NaN	NaN	NaN	29.2829	NaN	NaN	NaN	NaN	NaN	NaN	NaN	NaN	NaN	NaN	NaN	NaN	NaN	NaN	NaN	NaN	NaN
	Mm00834875_g1	Nono	Target	18.3656	19.482	18.4334	18.6415	18.3202	18.4507	18.5711	18.772	18.729	18.536	18.059	18.841	18.837	19.373	18.898	19.289	18.162	18.427	17.83	18.37	18.487	19.261	18.777	19.015
	Mm00440502_m1	Nos2	Target	25.5198	26.2535	24.5101	25.4487	25.5078	25.5519	23.9915	25.2244	23.568	24.818	24.948	23.453	24.579	24.991	24.738	25.969	24.779	25.308	25.751	25.549	26.594	25.298	25.705	24.796
	Mm00479246_m1	Nox4	Target	21.4674	22.8081	21.5529	21.6683	21.633	21.4777	21.1452	21.7527	NaN	21.177	21.665	20.858	21.626	22.026	21.641	22.131	21.749	21.301	20.822	21.247	21.462	21.978	21.876	21.727
	Mm00433832_m1	Nr3c1	Target	20.2212	21.3059	20.2904	20.0936	20.3692	20.3947	19.9165	20.4884	19.799	19.744	19.65	19.608	20.017	20.22	20.286	20.041	20.077	19.726	20.114	19.672	19.808	20.438	20.063	20.083
	Mm01243354_m1	Nup85	Target	22.393	23.2734	22.6761	22.158	22.8069	22.4792	22.63	22.5541	22.278	22.363	22.095	21.963	22.472	22.825	22.647	22.769	22.088	22.089	22.244	22.151	22.385	22.843	22.559	22.716
	Mm00455341_m1	Oit1	Target	NaN	NaN	NaN	28.263	28.5234	29.0574	29.966	NaN	NaN	NaN	NaN	NaN	NaN	30.172	NaN	32.444	30.237	28.673	NaN	28.432	31.423	NaN	31.172	31.408
	Mm00454586_m1	Olr1	Target	23.4477	25.0531	23.4936	23.2008	23.3576	23.794	22.7951	22.7316	23.753	23.082	23.364	22.909	21.932	22.136	22.806	22.75	23.75	22.662	24.687	23.118	22.997	22.947	22.578	22.797
	Mm00435456_g1	Orm1	Target	21.3113	22.783	21.0517	20.8181	21.0139	21.4611	20.8217	20.9165	20.748	21.107	20.708	20.737	20.942	20.756	20.611	20.789	20.58	20.591	20.626	20.655	20.717	21.267	21.241	20.712
	Mm01193966_m1	Osm	Target	22.7115	23.3616	22.6336	22.6346	22.6063	22.5158	22.1208	22.7722	NaN	22.746	23.003	23.737	22.745	23.121	22.63	24.491	NaN	22.485	23.938	22.963	23.276	22.878	23.006	22.826
	Mm01960674_s1	Oxgr1	Target	NaN	NaN	NaN	NaN	NaN	NaN	NaN	NaN	NaN	NaN	NaN	NaN	NaN	NaN	NaN	NaN	NaN	NaN	NaN	NaN	NaN	NaN	NaN	NaN
	Mm00435460_m1	P2rx1	Target	25.5581	27.209	25.5966	NaN	26.0034	27.1663	27.5627	26.1485	25.906	26.315	26.369	28.314	27.934	26.704	27.519	27.985	26.743	24.722	26.722	25.888	26.789	26.07	26.894	25.339
	Mm00440578_m1	P2rx7	Target	20.3206	21.2283	20.2362	20.2477	20.2272	19.8179	19.8138	19.9011	20.163	19.817	19.855	20.17	20.282	20.669	20.503	21.145	20.201	19.851	19.966	19.708	19.708	20.72	20.379	20.212
	Mm00435471_m1	P2ry1	Target	24.9459	25.7118	25.3857	25.2004	24.5806	25.3147	24.9499	24.5827	24.231	24.316	24.575	24.821	25.434	25.251	25.116	24.241	24.248	24.707	24.435	24.251	24.816	25.331	24.607	25.156
	Mm00440677_m1	Pdgfb	Target	19.254	20.3496	19.5259	19.3407	19.7388	19.7631	19.5674	19.7901	19.151	19.417	19.121	19.519	19.811	19.78	19.409	21.109	19.183	19.284	19.419	19.403	19.624	19.702	19.423	19.379
	Mm00437150_m1	Pglyrp1	Target	23.3054	24.562	23.2909	NaN	22.8115	22.2169	22.0803	22.4479	24.631	23.684	23.365	24.493	22.833	22.069	22.915	24.082	23.396	22.234	24.82	23.362	25.242	23.517	24.491	22.422
	Mm00803160_m1	Pik3r1	Target	19.7159	20.8008	19.7024	19.6688	19.9768	20.3646	19.6924	19.8838	19.683	19.49	19.53	19.4	19.706	19.203	19.05	19.361	19.526	18.816	19.449	18.781	19.488	19.828	19.463	18.896
	Mm00478250_m1	Pla2g2d	Target	20.7157	22.2523	20.9424	20.7804	20.1937	20.2035	20.6874	20.5212	21.313	21.535	20.708	22.644	21.383	21.593	21.215	22.764	23.259	20.837	21.289	19.929	20.815	21.417	20.819	20.766
	Mm00478870_m1	Pla2g2e	Target	22.4998	23.7167	22.8256	22.4525	22.5135	22.732	22.5014	22.7614	NaN	22.483	22.415	22.733	22.811	23.656	22.836	23.955	22.982	22.589	22.804	22.466	22.567	23.087	22.556	22.777
	Mm01195718_m1	Pla2g4c	Target	24.4622	26.8382	26.2694	NaN	25.7829	25.6037	25.9961	25.6852	26.353	25.323	25.591	26.373	26.61	26.061	26.706	26.169	26.828	25.682	26.929	25.32	26.488	28.428	25.66	25.597
	Mm00479105_m1	Pla2g7	Target	16.8925	18.0437	17.0946	16.7891	16.8102	16.7836	16.8304	16.7785	17.179	16.991	16.765	17.347	17.127	17.298	16.782	17.442	16.955	16.604	16.84	16.325	16.995	17.325	16.782	16.744
	Mm00554584_m1	Plaa	Target	19.8738	20.8615	19.9238	19.7249	19.9736	19.9772	19.7684	20.0649	19.832	19.721	19.649	19.609	19.731	20.022	19.835	20.166	19.842	19.504	19.935	19.602	19.77	20.266	19.832	19.934
	Mm02342686_g1	Plp2	Target	16.9303	18.2136	16.976	16.7931	17.3518	17.3638	16.7705	17.2959	16.758	16.713	16.736	16.425	16.676	17.491	17.489	18.424	16.566	16.924	17.104	16.73	17.081	17.757	17.509	17.515
	Mm01184323_m1	Pparg	Target	21.035	21.9163	20.755	20.8589	20.8243	20.964	20.824	20.9246	20.814	20.897	20.748	20.901	21.589	21.177	21.392	22.022	20.785	20.565	21.067	20.246	20.782	21.5	20.91	20.834
	Mm01184322_m1	Pparg	Target	20.9776	22.8334	21.2312	21.5695	21.1443	21.765	21.7493	21.2477	NaN	21.156	20.972	21.684	22.004	21.165	21.782	21.81	21.172	21.387	21.265	20.712	21.279	21.84	21.364	21.385
	Mm00470163_m1	Ppbp	Target	22.8318	24.1809	22.8611	22.4369	23.0428	23.0985	22.6308	23.0724	22.606	21.837	22.024	22.646	22.405	21.916	22.657	21.637	23.048	22.433	24.32	22.746	23.163	22.525	22.77	22.454
	Mm02342429_g1	Ppia	Target	15.699	17.2143	15.7233	15.7464	15.6794	15.7237	15.4825	15.8127	NaN	15.474	15.481	14.591	14.714	15.533	15.056	15.81	15.747	15.484	15.789	14.151	14.419	15.148	14.66	14.757
	Mm03024003_g1	Ppia;E030024N20Rik	Target	15.8194	17.2247	15.8613	15.8085	15.7514	15.7942	15.6459	15.9636	14.518	14.176	14.396	15.944	16.088	16.133	15.767	15.923	14.677	14.225	14.654	15.736	15.783	16.254	15.675	15.805
	Mm00465365_m1	Prdx5	Target	18.4737	19.4257	18.4135	18.4999	18.535	18.5966	18.2559	18.4802	18.505	18.27	18.231	18.066	18.509	18.672	18.563	19.502	18.071	18.138	18.252	18.056	18.173	18.75	18.755	18.281
	Mm00435905_m1	Prg2	Target	26.805	28.3335	25.6674	27.8176	24.7205	24.703	24.6079	25.4958	26.523	29.347	26.652	26.763	28.341	22.739	24.299	28.559	25.65	22.61	26.335	24.297	25.591	26.8	25.589	25.26
	Mm00599916_m1	Prl7d1	Target	NaN	NaN	NaN	NaN	NaN	NaN	NaN	NaN	NaN	NaN	NaN	NaN	NaN	NaN	NaN	NaN	NaN	NaN	NaN	NaN	NaN	NaN	NaN	NaN
	Mm00440992_m1	Procr	Target	20.0757	21.0228	19.7724	19.7102	19.579	19.6289	19.0425	19.44	19.418	19.29	19.32	19.047	18.836	19.688	19.419	20.441	19.773	19.228	19.749	19.245	19.199	19.574	19.496	19.476
	Mm01182451_m1	Prok2	Target	30.4395	NaN	27.9667	NaN	NaN	30.252	29.4088	NaN	NaN	NaN	NaN	NaN	27.414	27.441	28.151	30.181	NaN	28.624	NaN	28.052	30.588	29.29	NaN	28.322
	Mm00450080_m1	Prok2	Target	28.8632	NaN	NaN	NaN	NaN	30.5726	30.433	30.193	NaN	30.566	NaN	30.408	30.27	28.061	28.562	NaN	29.254	29.448	NaN	NaN	NaN	30.319	NaN	29.324
	Mm00478323_m1	Prtn3	Target	23.8583	NaN	23.0195	23.0954	23.7572	22.9763	22.4719	23.1837	NaN	24.24	24.325	26.059	23.406	21.917	23.151	27.44	22.74	22.082	23.913	23.157	26.478	26.335	24.836	22.712
	Mm02621061_m1	Ptafr	Target	17.4174	18.2136	17.6326	17.7056	17.3981	17.4394	17.6445	17.5919	17.72	17.541	17.532	18.087	17.962	17.815	17.737	18.309	17.835	17.386	17.777	17.431	17.792	17.998	17.786	17.723
	Mm00477208_m1	Pten	Target	18.6584	19.7802	18.6021	18.3557	18.4741	18.203	18.0826	18.6112	18.445	18.474	18.397	18.727	18.593	18.834	18.68	19.157	18.575	18.434	18.628	18.329	18.627	18.739	18.688	18.62
	Mm00452105_m1	Ptges	Target	21.5253	22.2164	21.0968	21.2596	21.3154	21.775	20.7789	21.8278	20.976	20.884	20.655	21.002	20.836	21.61	21.511	22.447	21.239	21.24	21.519	21.747	21.591	21.662	20.859	21.225
	Mm00477214_m1	Ptgs1	Target	23.328	24.7662	23.2177	23.3838	23.4965	23.2736	23.4265	23.4651	22.708	22.651	NaN	22.757	23.579	23.785	23.75	24.454	23.383	22.831	23.089	23.456	23.958	23.705	23.64	23.104
	Mm00478374_m1	Ptgs2	Target	23.6127	25.3033	22.6137	23.6926	21.6681	20.6967	21.4793	22.6811	24.611	22.96	24.722	23.194	22.062	23.235	23.304	24.409	23.963	22.794	24.532	22.645	24.246	22.82	23.351	22.302
	Mm00436062_m1	Ptn	Target	20.0624	20.8092	19.9218	20.66	21.7652	21.2913	20.7686	21.6954	19.611	19.052	20.61	20.572	21.454	22.476	22.644	19.497	19.754	21.248	18.842	19.879	19.814	21.326	20.604	21.002
	Mm00469153_m1	Ptpn6	Target	18.2911	18.9491	18.5464	18.3886	18.4187	18.6386	18.287	18.4697	18.787	18.691	18.329	18.773	18.792	18.745	18.766	20.021	18.812	18.504	19.191	18.541	18.753	19.428	18.807	18.707
	Mm01293575_m1	Ptprc	Target	17.8956	19.051	18.4172	18.3397	17.7881	17.8377	17.7181	18.3333	18.453	18.176	18.229	18.81	18.765	18.744	18.79	18.972	18.736	18.105	18.768	18.201	18.397	18.859	18.265	18.382
	Mm00477268_m1	Ptx3	Target	22.8047	23.2527	22.3688	23.0895	23.1536	23.1023	23.1495	24.5213	23.286	21.457	24.341	22.446	23.748	23.364	23.259	25.214	22.749	22.498	23.299	23.421	23.756	24.731	25.479	23.796
	Mm00477267_g1	Ptx3	Target	22.6095	23.1519	22.2906	23.3924	23.4768	22.8921	23.3112	24.7459	22.121	21.779	NaN	22.196	22.999	22.762	22.684	NaN	21.652	21.723	22.188	23.338	22.571	23.029	23.482	23.025
	Mm00625468_m1	Pxdn	Target	19.8384	21.2107	20.1706	19.8199	20.5308	20.3484	19.7368	20.5976	19.787	19.592	19.799	19.737	19.731	20.6	20.27	26.617	20.427	20.538	19.945	20.248	20.471	19.878	19.822	20.313
	Mm00477269_m1	Pxmp2	Target	23.8367	25.49	23.6981	23.9804	24.6976	24.8916	23.9879	24.6609	23.78	24.203	23.873	24.258	24.45	24.249	24.067	23.599	23.979	23.917	23.429	23.351	24.038	24.124	23.861	23.822
	Mm00445747_g1	Pycard	Target	19.7739	20.715	19.8333	19.9236	19.4898	19.8161	19.6876	19.8177	19.685	19.487	19.525	19.823	19.884	20.616	20.663	21.412	19.738	19.375	20.086	19.605	19.734	20.706	20.496	20.337
	Mm01201657_g1	Rac1	Target	17.5045	18.4393	17.6168	17.4713	17.7542	17.7007	17.5143	17.8362	17.46	17.347	17.342	17.608	17.683	17.775	17.695	18.47	17.494	17.343	17.593	17.521	17.61	18.003	17.726	17.597
	Mm01227862_m1	Rbm4	Target	23.1074	23.9459	23.4782	23.1636	23.3194	23.51	23.514	23.5983	22.77	22.75	22.529	22.502	22.989	23.062	22.794	22.815	23.02	22.781	22.667	22.223	22.912	23.059	22.797	22.766
	Mm00627762_m1	Rcan1	Target	20.4976	21.5022	20.7635	20.5138	20.9074	20.8607	20.7148	20.8156	20.532	20.348	20.174	20.412	20.154	20.567	20.272	21.062	20.864	20.193	20.789	20.262	20.205	20.78	19.791	20.146
	Mm00441121_m1	Reg3a	Target	29.4312	NaN	31.0511	30.0933	31.2486	31.0497	31.829	NaN	30.335	29.635	30.05	29.917	29.225	28.28	29.588	NaN	NaN	28.969	29.997	30.889	31	30.998	30.78	28.083
	Mm00441127_m1	Reg3g	Target	18.8743	20.0086	19.198	19.0452	19.4791	19.1486	19.2958	19.8988	19.801	19.635	19.098	21.07	19.638	18.223	17.855	19.84	19.965	17.833	20.209	19.479	20.599	19.524	19.558	18.502
	Mm00501346_m1	Rela	Target	21.1187	22.2616	21.1694	20.8963	21.2786	21.1648	20.563	21.3963	20.486	20.746	20.769	20.778	20.902	21.256	20.803	21.298	20.615	20.803	20.644	20.516	21.025	21.351	20.813	20.719
	Mm00445641_m1	Retn	Target	21.7014	24.1262	20.2002	21.6083	28.115	27.6356	21.7109	23.8729	22.371	24.197	23.988	22.352	24.42	21.197	21.57	21.513	22.765	20.523	20.582	21.383	22.614	21.081	20.414	20.616
	Mm00834507_g1	Rhoa	Target	16.3176	17.766	16.5106	16.257	16.2663	16.406	15.9679	16.4319	16.072	16.001	16.032	16.079	16.211	16.199	16.321	16.17	16.009	15.835	16.371	15.826	16.226	16.566	16.084	15.986
	Mm01228062_g1	Rhoa	Target	16.7868	18.1756	16.7661	16.6113	16.7407	16.7346	16.4182	16.8203	16.428	16.312	16.286	16.678	16.695	16.521	16.134	16.58	16.363	16.08	16.613	16.268	16.374	16.796	16.377	16.315
	Mm01601614_g1	Rhoa	Target	16.7565	18.2465	16.9406	16.789	16.7041	16.7403	16.6788	16.9102	17.065	16.78	16.786	17.078	17.032	17.385	17.104	17.042	17.008	16.801	17.17	16.777	16.82	17.395	16.943	16.873
	Mm00446816_m1	Ripk2	Target	21.4592	22.112	21.5612	21.5256	21.7894	21.4814	21.4777	21.8126	20.913	21.317	20.954	21.003	21.126	21.498	21.308	21.699	21.463	21.18	21.127	21.006	21.326	21.712	21.45	21.124
	Mm01175211_m1	Ryr1	Target	22.7731	25.0458	23.9169	24.1696	24.6117	24.6612	24.8423	24.7715	23.895	23.801	NaN	23.743	25.064	25.3	24.183	24.784	24.825	23.005	24.288	24.216	24.821	23.879	23.854	24.307
	Mm00496696_g1	S100a8	Target	18.5386	19.0192	18.1691	18.7253	17.6423	17.5912	17.0418	17.4953	19.451	18.808	18.078	19.333	17.52	16.779	17.965	19.597	18.098	17.441	20.687	17.834	20.749	18.209	18.9	17.794
	Mm01220132_g1	S100a8	Target	17.7454	18.4483	17.4215	18.089	16.8289	16.8305	16.4798	16.7405	18.319	17.75	16.871	18.55	16.79	16.172	16.846	18.397	16.801	16.318	19.709	16.886	19.731	16.986	17.953	16.806
	Mm00656925_m1	S100a9	Target	18.466	18.8515	17.8063	18.7963	17.5447	17.405	16.8275	17.372	19.285	18.532	17.835	19.647	17.691	17.122	17.988	19.71	18.061	17.185	20.721	17.85	20.869	18.032	18.816	17.775
	Mm00485897_m1	S100b	Target	26.1682	27.856	NaN	27.3305	26.8993	28.4788	26.7647	27.1322	NaN	26.419	27.223	26.244	27.834	27.776	27.499	26.264	26.037	26.356	26.542	25.918	26.777	26.342	26.373	25.899
	Mm02619656_s1	S1pr1	Target	21.7204	22.6552	21.7454	21.7706	21.7745	21.4267	21.7311	21.7687	21.464	21.379	20.622	20.764	21.184	21.747	21.369	21.382	21.224	20.808	20.749	20.761	20.741	21.358	21.227	21.486
	Mm04229896_m1	S1pr3	Target	20.7353	21.6766	20.9225	20.7643	21.4642	21.352	21.0087	21.5337	NaN	20.413	20.817	20.343	20.53	21.335	21.352	22.653	20.343	20.482	20.84	21.271	21.294	21.799	21.411	21.228
	Mm00656927_g1	Saa1	Target	29.2062	NaN	29.6001	31.3682	28.2132	NaN	29.1515	30.2489	28.585	NaN	27.526	29.745	28.652	26.526	27.484	NaN	NaN	28.869	NaN	NaN	NaN	29.118	29.036	28.296
	Mm00441203_m1	Saa3	Target	19.7449	20.5955	18.878	19.7897	19.0811	19.0706	18.405	19.2924	19.203	18.409	18.354	18.807	17.809	18.053	17.993	20.769	19.43	18.004	21.139	19.691	21.51	18.828	20.745	18.977
	Mm00468033_g1	Scgb3a1	Target	NaN	NaN	28.4028	NaN	NaN	NaN	NaN	NaN	NaN	NaN	NaN	NaN	NaN	NaN	30.571	NaN	NaN	NaN	NaN	NaN	29.464	NaN	NaN	30.231
	Mm00450762_s1	Scn9a	Target	NaN	29.8147	NaN	NaN	NaN	NaN	NaN	28.9569	31.212	NaN	NaN	30.677	NaN	NaN	28.864	NaN	29.676	NaN	29.77	29.353	NaN	NaN	NaN	NaN
	Mm00491651_m1	Scube1	Target	29.5441	31.8934	28.8508	29.325	31.5931	NaN	NaN	29.7476	NaN	31.59	NaN	31.482	NaN	NaN	NaN	27.606	30.639	29.69	29.501	29.523	29.411	31.21	31.283	29.616
	Mm00489742_m1	Sdcbp	Target	16.1288	17.0949	16.4603	16.4707	16.3008	16.4168	16.2866	16.4221	16.314	16.268	16.723	16.373	16.601	16.643	16.514	16.765	16.401	16.086	16.371	15.765	16.054	16.799	16.398	16.398
	Mm00459026_m1	Sectm1b	Target	21.0194	NaN	NaN	NaN	NaN	NaN	NaN	NaN	NaN	NaN	NaN	NaN	NaN	NaN	NaN	NaN	NaN	NaN	NaN	NaN	NaN	NaN	NaN	NaN
	Mm00441278_m1	Sele	Target	24.9105	26.0438	25.1665	25.2899	27.9726	26.7484	25.8008	26.6455	25.937	26.616	27.444	25.835	25.13	26.156	24.947	25.866	27.092	25.571	26.792	26.89	26.998	25.721	25.918	25.882
	Mm00441295_m1	Selp	Target	23.2448	24.3035	23.3698	23.7095	23.9823	23.6767	23.6213	24.4016	23.857	23.75	24.295	24.666	23.302	24.471	23.914	25.704	25.216	23.313	23.862	24.529	24.984	24.356	24.037	24.11
	Mm02748447_g1	Serpina1a	Target	NaN	NaN	28.5233	NaN	NaN	NaN	NaN	28.2948	NaN	NaN	NaN	28.395	NaN	NaN	NaN	NaN	26.745	NaN	NaN	NaN	28.115	25.253	NaN	NaN
	Mm00434669_m1	Serpina3c	Target	26.8044	27.8813	25.0467	27.0042	28.2569	29.1822	26.4047	28.3179	26.857	26.972	28.505	25.672	28.484	25.939	25.726	26.089	26.026	25.733	24.199	25.715	26.737	25.248	25.67	25.805
	Mm00435868_m1	Serpinf2	Target	NaN	31.0832	27.8589	NaN	31.8744	29.9392	29.5164	NaN	30.616	NaN	NaN	29.05	29.988	29.545	NaN	NaN	28.89	29.262	30.301	28.807	NaN	29.775	29.833	30.68
	Mm00437834_m1	Serping1	Target	17.052	18.0322	17.1303	17.175	17.5049	17.149	17.2425	17.3781	NaN	17.12	17.203	17.437	17.8	17.384	17.07	18.235	17.742	16.622	17.544	16.928	17.79	17.34	17.385	17.033
	Mm00499170_m1	Sftpa1	Target	NaN	NaN	29.296	NaN	NaN	NaN	22.8706	NaN	NaN	NaN	NaN	NaN	NaN	NaN	NaN	NaN	NaN	NaN	NaN	NaN	NaN	NaN	NaN	NaN
	Mm00517020_m1	Sh2b2	Target	21.3045	22.3524	21.4311	21.1711	21.5122	21.5541	21.0764	21.5205	21.134	21.372	21.379	21.21	21.365	21.312	21.546	22.064	21.253	20.861	21.498	21.444	21.442	21.753	21.467	21.074
	Mm00488332_m1	Siglec1	Target	19.1907	20.1066	19.8075	19.9138	19.5176	19.5353	19.7894	19.7771	19.696	19.355	19.32	20.071	20.72	20.836	19.773	22.355	20.495	19.504	19.578	18.785	19.608	20.63	19.718	19.545
	Mm00834449_g1	Siva1	Target	22.252	23.1801	22.3903	21.9773	22.2778	22.0985	22.2447	22.4916	21.933	21.789	21.839	21.888	22.387	22.11	22.152	30.478	21.645	21.794	22.185	21.919	22.207	22.415	22.074	21.977
	Mm00453126_m1	Slco1a4	Target	NaN	NaN	NaN	NaN	NaN	NaN	NaN	NaN	NaN	NaN	NaN	NaN	NaN	NaN	NaN	NaN	NaN	NaN	NaN	NaN	NaN	NaN	NaN	NaN
	Mm00445117_m1	Slurp1	Target	28.3016	NaN	NaN	28.9602	28.4944	30.2797	26.9277	28.1853	NaN	27.243	28.365	28.79	NaN	27.171	28.936	28.709	NaN	29.319	30.126	29.896	27.578	29.187	28.499	26.745
	Mm00782550_s1	Socs1	Target	22.7598	24.0659	23.3561	23.6533	22.9948	22.9133	23.1331	22.8655	24.141	23.45	22.946	23.404	23.38	23.019	22.565	23.879	23.177	22.83	23.563	22.85	23.488	23.078	22.763	22.043
	Mm00850544_g1	Socs2	Target	NaN	23.2507	22.2013	21.8007	22.0108	21.8029	21.8578	21.9626	NaN	21.937	21.73	21.837	21.67	21.722	21.534	21.65	21.733	21.357	21.735	NaN	21.83	21.499	21.374	21.678
	Mm01344232_g1	Sod1	Target	18.9319	19.7493	18.7821	18.811	19.2416	19.3097	18.93	19.2373	18.796	18.658	18.759	18.9	19.219	19.624	19.434	18.976	18.764	18.623	18.756	18.65	18.873	19.211	18.883	19.116
	Mm01700393_g1	Sod1	Target	18.3552	19.3922	18.3555	18.3958	18.8044	18.751	18.2853	18.6857	18.189	18.009	18.192	18.265	18.608	18.666	18.548	18.283	18.298	18.017	18.041	17.952	18.493	18.737	18.287	18.377
	Mm00436767_m1	Spp1	Target	14.6972	15.533	14.3383	14.2175	14.4791	14.6681	14.2986	14.5002	13.929	14.632	13.711	13.757	13.909	14.105	14.267	14.027	13.996	14.739	14.277	14.147	14.011	14.342	14.242	14.272
	Mm00473782_m1	Spred1	Target	18.4443	19.0364	18.5989	18.3529	18.8127	18.7645	18.5197	18.7443	18.591	18.526	18.537	18.434	18.805	19.115	18.798	19.368	18.66	18.606	18.788	18.432	18.664	19.097	18.741	18.825
	Mm00835803_g1	Spred2	Target	22.7947	23.7709	23.0343	22.5266	23.7067	23.6558	23.2932	22.8378	22.701	22.783	22.784	22.662	22.621	23.184	22.662	NaN	22.81	22.715	22.731	23.11	22.955	23.14	22.816	22.907
	Mm00460390_m1	Stab1	Target	19.0076	20.1046	19.0706	19.1088	19.2717	18.7752	18.7451	19.2439	17.749	17.849	18.525	17.736	18.579	18.698	18.556	19.742	17.415	17.835	17.644	17.8	18.26	18.837	19.1	18.859
	Mm00439531_m1	Stat1	Target	NaN	20.0306	19.4666	19.6105	18.7811	18.8747	18.8567	18.8148	19.809	19.153	18.723	20.304	20.143	19.599	18.971	20.082	20.271	18.813	19.725	18.446	19.115	19.797	19.092	18.556
	Mm01219775_m1	Stat3	Target	19.8623	20.851	19.796	19.879	20.0702	20.0826	19.8198	20.4503	19.671	19.951	19.549	19.865	20.136	19.839	19.709	20.188	19.696	19.463	19.799	20.072	20.093	20.419	19.933	19.705
	Mm00448890_m1	Stat4	Target	23.6569	24.414	24.1044	24.6957	24.0375	23.8287	23.7205	23.8555	24.37	23.975	24.059	23.755	23.811	23.483	23.47	24.519	24.752	23.274	24.262	23.211	23.629	25.489	23.829	23.627
	Mm00839889_m1	Stat5b	Target	21.3784	22.114	21.3919	21.313	21.5387	21.6606	21.493	21.7114	21.317	21.375	21.567	21.535	21.692	22.506	21.663	23.74	21.824	21.419	21.715	21.555	21.473	21.948	21.812	21.666
	Mm01160477_m1	Stat6	Target	19.7066	20.6838	19.3633	19.4993	19.6278	19.7282	19.5094	19.6197	19.055	19.255	19.146	19.265	19.487	19.721	19.516	20.459	19.417	18.98	19.422	19.151	19.612	19.749	19.541	19.595
	Mm00436892_m1	Tacr1	Target	25.6417	26.3085	26.0915	24.967	26.6068	26.6507	26.446	26.5245	27.02	26.81	25.585	27.207	25.582	26.606	25.734	28.641	26.549	26.233	26.775	27.702	27.401	26.678	25.381	25.746
	Mm01178820_m1	Tgfb1	Target	18.7022	19.6875	18.7381	18.6294	18.6755	18.5272	18.5595	18.7181	18.508	18.423	18.141	18.527	18.622	18.782	18.401	18.658	18.494	18.269	18.629	18.181	18.415	18.679	18.437	18.506
	Mm00436955_m1	Tgfb2	Target	22.9255	23.9727	23.5506	22.8298	24.2008	23.8666	22.829	23.7921	23.415	23.027	23.518	22.386	22.636	24.171	23.518	23.491	22.676	23.429	23.434	23.582	23.55	23.783	23.782	23.727
	Mm00436964_m1	Tgfbr1	Target	18.9971	19.5748	18.9052	18.6241	19.1628	19.3156	19.1482	19.1945	19.289	19.357	18.884	20.163	19.403	19.646	19.361	23.385	19.994	19.318	19.647	19.306	19.284	19.662	19.053	19.19
	Mm03024015_m1	Tgfbr1	Target	18.091	18.9441	18.384	17.893	18.1998	18.3226	18.0302	18.2096	18.542	18.482	17.988	18.542	18.167	18.744	18.474	19.031	18.822	18.038	18.618	18.013	18.037	18.56	18.157	18.045
	Mm00436987_m1	Tgm2	Target	19.8968	20.6744	NaN	20.2479	20.6086	20.6106	20.4276	20.9673	20.831	20.272	20.294	20.778	20.589	20.938	20.583	22.022	21.326	20.626	21.324	20.572	20.676	20.728	20.303	20.671
	Mm00437040_m1	Thpo	Target	26.8949	28.9064	27.1384	26.602	27.9671	26.7602	27.0749	28.4567	27.31	27.536	27.698	28.322	27.704	27.823	27.885	30.013	27.835	26.065	27.001	28.203	27.249	28.815	27.524	27.198
	Mm00508510_m1	Timm50	Target	21.559	22.3722	21.7225	21.4636	21.6767	21.7645	21.6378	21.6465	21.039	21.089	20.963	21.152	21.383	21.514	21.184	22.17	20.961	20.974	21.461	21.007	21.367	21.697	21.058	20.94
	Mm00446502_m1	Tirap	Target	22.2357	22.936	22.5743	22.2178	22.5167	22.5795	22.329	22.4296	22.156	21.831	21.922	21.951	22.063	22.485	22.573	23.784	22.404	21.712	22.535	22.07	22.519	22.573	22.324	22.448
	Mm00446095_m1	Tlr1	Target	19.2844	19.9795	19.2926	19.4875	18.8347	18.7072	19.003	18.8639	19.49	19.03	19.35	21.318	21.758	20.994	21.189	20.916	18.966	18.758	19.427	20.22	21.388	21.785	21.332	20.805
	Mm01208874_m1	Tlr1	Target	21.2248	22.3085	NaN	21.714	21.111	20.9749	21.1872	21.332	21.118	20.422	NaN	23.309	24.132	22.821	23.117	23.269	20.83	20.552	20.784	22.401	23.265	23.684	23.398	22.866
	Mm00441868_s1	Tlr1;Tlr6	Target	23.0476	23.9615	23.2593	23.0867	23.062	22.8279	22.8164	23.0523	22.719	22.687	22.778	19.722	19.664	19.472	19.505	19.684	22.268	22.712	23.383	18.722	19.598	19.847	19.797	19.38
	Mm01701924_s1	Tlr11	Target	28.8203	29.923	27.3711	30.3419	27.929	28.858	26.73	27.8736	28.523	28.14	28.256	28.265	29.026	28.421	28.198	27.223	29.138	27.399	27.121	27.666	30.359	29.144	27.801	27.279
	Mm01180204_s1	Tlr12	Target	29.434	NaN	30.1329	29.9378	29.0949	28.3743	28.0187	28.4224	NaN	NaN	NaN	NaN	NaN	29.954	31.012	NaN	NaN	NaN	NaN	31.146	28.331	31.674	NaN	31.368
	Mm01233819_m1	Tlr13	Target	18.6143	19.4985	18.491	18.3883	18.3071	18.3257	18.2149	18.3847	18.243	17.976	18.148	18.353	18.708	18.753	18.554	18.751	17.984	17.748	18.002	17.728	18.253	18.933	18.805	18.494
	Mm00442346_m1	Tlr2	Target	20.3258	21.1713	20.6872	20.5289	20.4223	20.5555	19.7232	20.4627	20.713	20.109	20.103	20.67	19.733	20.324	20.503	20.859	20.951	19.917	21.458	20.753	20.722	20.616	20.284	20.287
	Mm00628112_m1	Tlr3	Target	20.7033	22.4209	21.3519	21.5361	21.2991	21.2859	21.0661	21.5287	NaN	20.829	21.512	21.771	22.116	22.029	21.334	21.854	21.736	21.094	21.488	20.69	21.604	21.765	21.545	20.924
	Mm00445273_m1	Tlr4	Target	18.9014	19.8535	19.2546	19.2664	19.5349	18.8478	18.8471	19.0122	19.029	18.979	19.126	19.24	19.384	19.825	19.739	20.809	19.266	18.555	19.145	18.708	18.792	19.863	19.561	19.616
	Mm00546288_s1	Tlr5	Target	23.2293	25.2139	23.3735	23.004	23.9149	23.7227	22.9082	23.4287	22.809	22.753	23.476	22.536	22.78	22.819	22.757	23.401	22.66	22.697	22.502	22.915	23.191	23.741	23.747	23.273
	Mm02529782_s1	Tlr6	Target	22.7862	23.3925	22.5888	22.7771	22.3783	22.2948	22.3869	22.585	22.304	22.325	22.444	22.379	22.78	22.706	22.768	23.144	22.552	22.355	22.25	22.406	22.805	22.849	22.686	22.272
	Mm00446590_m1	Tlr7	Target	19.1456	20.6676	19.5468	19.5724	18.8191	18.776	18.7607	18.8929	NaN	19.147	18.903	19.442	19.475	19.604	19.103	19.418	19.35	18.986	18.808	18.431	19.099	19.774	19.165	18.842
	Mm00446193_m1	Tlr9	Target	21.4108	22.4765	22.1479	22.2831	21.8052	21.687	22.1391	21.874	22.114	22.454	NaN	23.414	23.332	22.794	22.356	23.047	22.655	22.006	22.481	21.5	22.488	23.59	22.297	21.767
	Mm00495662_m1	Tnc	Target	18.7957	20.834	19.1406	18.537	19.3975	19.3872	18.2103	18.7997	NaN	17.72	17.929	17.761	17.432	18.57	18.344	18.424	18.565	18.597	19.052	19.335	18.258	19.036	18.697	18.886
	Mm00443258_m1	Tnf	Target	21.0601	22.7644	21.8888	22.0028	21.4545	21.5478	21.2455	21.8097	21.338	21.435	NaN	21.673	21.257	21.762	21.762	22.826	21.805	21.223	22.754	22.081	22.695	21.337	21.697	21.657
	Mm00437121_m1	Tnfaip3	Target	20.3434	21.1348	20.2138	20.098	20.1579	20.1104	19.904	20.4505	20.579	20.181	19.834	20.417	20.237	20.32	20.306	20.87	20.471	19.783	20.582	19.852	19.91	20.398	20.317	19.941
	Mm00493736_m1	Tnfaip6	Target	21.3485	21.9106	21.222	20.8239	22.5574	22.4645	21.5792	22.3481	NaN	20.835	20.493	20.549	20.053	21.346	20.785	21.001	21.502	21.611	22.621	22.11	21.128	21.495	20.382	21.071
	Mm01205928_m1	Tnfrsf11b	Target	22.5458	23.5834	22.2898	22.2618	22.4194	22.3991	21.901	22.6919	22.452	22.596	21.775	22.413	22.018	22.003	21.788	23.3	22.886	21.812	23.627	22.713	21.903	22.119	22.183	21.837
	Mm00619239_m1	Tnfrsf14	Target	20.8291	21.7094	20.8171	20.9032	20.7186	20.7747	20.4474	20.6943	20.705	20.713	20.548	20.759	20.888	20.819	20.675	21.837	20.938	20.469	20.824	20.261	20.804	21.499	20.936	20.737
	Mm00437136_m1	Tnfrsf18	Target	24.6716	25.8464	24.8831	25.2062	25.0799	25.1957	24.7513	24.6431	25.172	25.081	24.784	25.833	24.926	24.556	24.265	25.614	26.3	24.031	25.819	24.764	24.362	25.744	24.783	24.594
	Mm00443506_m1	Tnfrsf19	Target	26.7455	28.6317	28.45	28.0912	NaN	NaN	30.8572	NaN	30.851	28.898	NaN	29.802	30.525	27.839	28.16	26.072	29.227	29.399	27.674	27.851	28.896	NaN	26.696	25.795
	Mm00441875_m1	Tnfrsf1a	Target	19.611	20.3979	19.2817	19.4751	19.78	19.7901	19.5239	19.8931	19.028	19.015	19.251	19.438	19.402	19.716	19.519	19.882	19.191	19.104	19.646	19.354	19.593	19.772	19.423	19.386
	Mm01182929_m1	Tnfrsf1a	Target	19.1001	20.1945	19.3316	19.0956	19.4234	18.8104	19.1081	19.4629	18.732	18.829	18.826	18.813	18.915	19.269	18.767	19.775	19.142	18.603	19.19	18.836	19.119	19.478	19.012	18.923
	Mm00441889_m1	Tnfrsf1b	Target	18.3503	19.348	18.6685	18.3534	18.4115	18.6205	18.275	18.5517	18.66	18.536	18.245	18.642	18.455	18.468	18.722	20.755	18.884	18.71	18.869	18.343	18.506	18.728	18.364	18.238
	Mm01263821_m1	Tnfrsf25	Target	28.6706	27.2188	27.4984	28.7483	29.8932	27.5604	28.8575	27.6567	28.469	29.161	27.462	NaN	27.408	26.531	27.059	28.839	28.362	26.49	28.041	27.933	28.488	29.945	27.088	28.245
	Mm00442039_m1	Tnfrsf4	Target	23.7537	25.5245	24.2493	23.7942	24.2574	23.3624	23.7474	24.185	24.419	23.843	23.814	23.967	23.933	23.34	23.283	24.393	24.011	23.397	24.119	23.737	23.511	24.094	23.935	23.744
	Mm00437140_m1	Tnfrsf8	Target	37.82	NaN	NaN	39.8085	NaN	NaN	35.6246	33.4029	37.572	35.587	34.449	34.706	NaN	NaN	34.286	35.411	NaN	38.456	NaN	34.381	35.744	NaN	NaN	39.557
	Mm00441899_m1	Tnfrsf9	Target	23.6543	24.8595	23.6495	23.2346	24.2048	24.2887	23.6859	24.3424	21.944	24.281	23.832	21.418	23.317	24.299	23.722	24.031	22.647	23.57	23.82	24.337	23.527	24.758	23.839	24.129
	Mm01283606_m1	Tnfsf10	Target	22.5631	23.714	23.5243	23.4881	22.7712	22.9216	22.7192	22.8123	22.8	22.721	23.105	23.996	23.833	22.926	23.301	22.404	23.782	22.277	23.176	21.738	23.006	23.744	22.797	22.577
	Mm00441906_m1	Tnfsf11	Target	20.9676	22.3472	NaN	21.7641	22.6095	22.7935	22.196	22.2178	22.348	22.366	21.652	22.491	22.139	22.393	21.745	23.115	23.74	23.08	23.721	23.019	22.18	22.276	21.517	22.116
	Mm00839900_m1	Tnfsf12;Tnfsf12-tnfsf13	Target	18.8184	19.7232	18.7228	18.6698	18.7515	18.7876	18.7342	19.0294	18.635	18.803	NaN	19.61	19.517	19.077	18.936	21.571	18.943	18.76	18.926	18.958	19.129	19.251	19.003	18.883
	Mm00840215_g1	Tnfsf13;Tnfsf12-tnfsf13	Target	19.8805	21.0853	20.5655	20.1725	20.2148	20.4457	20.2254	20.3063	NaN	20.233	19.65	20.164	20.268	20.409	19.84	20.541	19.8	20.104	20.297	19.984	20.023	20.421	19.981	20.012
	Mm00446347_m1	Tnfsf13b	Target	22.7914	23.7844	22.9122	22.9954	22.9623	22.8235	22.7512	22.8872	22.602	22.873	22.82	22.761	22.989	22.831	22.756	22.769	22.809	22.426	22.66	22.088	22.666	23.748	22.835	22.576
	Mm00444567_m1	Tnfsf14	Target	25.7985	26.2548	25.7017	26.4482	25.2124	26.4551	25.4813	26.0741	25.997	25.716	26.108	26.437	26.022	25.285	24.935	26.565	26.013	24.783	26.69	25.262	26.721	26.796	25.715	25.108
	Mm00770031_m1	Tnfsf15	Target	26.9105	26.9044	28.0762	28.0312	27.8992	29.202	27.6033	28.1395	29.554	28.47	28.208	28.955	28.296	28.619	28.11	30.18	29.211	28.928	29.432	29.077	28.91	29.411	31.165	27.759
	Mm00839222_m1	Tnfsf18	Target	25.7776	26.8163	25.8093	25.7392	26.2482	26.1186	26.356	26.7734	25.686	25.579	NaN	26.683	25.977	26.249	25.729	25.754	26.654	24.981	26.136	25.693	25.237	26.106	26.927	25.425
	Mm00437214_m1	Tnfsf4	Target	26.7352	27.3649	26.575	27.2792	26.7954	27.3385	26.717	26.717	25.759	27.047	26.714	27.416	26.739	25.756	27.631	24.931	27.315	27.304	27.146	26.619	27.192	27.565	26.729	26.812
	Mm00437153_m1	Tnfsf8	Target	22.8092	22.5774	NaN	22.9724	23.4388	22.6824	23.1458	23.1458	24.656	24.469	22.923	23.822	22.733	24.393	23.959	24.489	24.804	24.18	24.781	24.393	23.72	23.967	22.986	23.016
	Mm00437155_m1	Tnfsf9	Target	26.3868	25.4865	24.954	25.4624	26.0246	25.592	25.8918	25.8918	23.568	24.14	23.965	23.317	23.387	23.995	23.99	25.219	23.473	23.947	23.987	24.286	24	24.391	23.704	23.761
	Mm00445841_m1	Tollip	Target	20.1992	19.4275	19.233	19.2627	19.4031	19.2488	19.3927	19.3927	19.108	19.226	NaN	19.29	19.271	19.672	19.394	20.542	19.135	19	19.181	19.135	19.108	19.745	19.515	19.482
	Mm00496931_m1	Tpst1	Target	22.6494	21.5393	21.6182	21.7229	21.6104	21.6026	21.6598	21.6598	20.742	20.927	21.203	21.732	21.677	22.324	21.495	23.248	21.667	20.954	21.246	20.865	21.373	21.819	21.532	21.312
	Mm00451738_m1	Trem1	Target	23.5486	21.3336	22.5652	21.2466	20.7916	20.8317	21.7147	21.7147	23.712	21.532	21.747	23.353	20.794	21.345	21.469	23.649	22.813	20.999	24.562	22.023	23.859	20.922	22.22	21.19
	Mm00446708_m1	Trf	Target	21.2361	19.6325	20.3547	20.7578	19.8891	20.0675	19.6283	19.6283	19.577	19.459	19.751	20.135	20.502	19.937	19.406	NaN	19.671	18.823	19.056	18.773	19.276	19.883	19.795	19.691
	Mm00600041_m1	Trip6	Target	23.4975	22.5933	22.557	23.0053	22.9306	22.6012	22.8472	22.8472	NaN	22.35	22.548	22.448	22.474	23.098	22.763	24.105	22.84	22.566	22.566	22.612	22.877	22.993	22.67	22.71
	Mm01731287_m1	Trp53	Target	22.2555	21.64	21.4485	21.6643	21.3486	21.6129	21.7859	21.7859	21.449	21.145	20.866	21.676	21.311	21.811	21.538	23.214	21.394	21.483	21.307	21.521	21.645	21.503	21.411	21.438
	Mm01246302_m1	Trpv1	Target	31.3232	31.1507	29.9929	NaN	NaN	31.109	28.8395	28.8395	31.242	31.655	NaN	30.017	30.639	29.213	30.681	28.14	29.97	NaN	29.245	29.51	29.524	29.191	29.647	28.532
	Mm00498739_m1	Tslp	Target	25.855	24.4285	25.3478	25.1034	24.0649	24.5159	24.52	24.52	23.544	23.773	24.463	23.672	24.458	25.332	24.869	23.952	24.451	24.509	23.591	23.713	23.956	24.694	24.77	25.175
	Mm00442036_m1	Twist1	Target	22.2533	21.4676	21.3112	21.5248	21.223	21.2719	21.7287	21.7287	21.118	20.927	21.2	21.27	20.987	21.648	21.068	20.819	21.273	20.838	21.3	21.231	21.612	21.399	20.787	20.951
	Mm01185793_m1	Txlna	Target	21.0137	20.3699	20.3431	20.5934	20.4739	20.4488	20.7036	20.7036	20.355	19.89	20.248	20.396	20.369	20.966	20.794	22.588	20.47	20.109	20.51	20.332	20.367	20.897	20.735	20.75
	Mm01252606_m1	Unc13d	Target	24.1256	23.3591	23.1444	23.3776	23.0735	22.513	23.4101	23.4101	22.986	23.316	21.943	22.634	22.983	23.297	22.883	23.611	23.405	23.056	22.83	22.827	22.798	23.219	22.436	22.6
	Mm01281449_m1	Vegfa	Target	23.7141	21.725	22.2504	23.6248	23.0509	22.5687	23.2693	23.2693	21.741	22.59	22.218	20.914	21.831	22.283	22.082	22.931	21.546	21.733	21.65	22.489	21.921	22.61	22.467	22.359
	Mm00442102_m1	Vegfb	Target	22.6746	21.527	21.9284	21.6406	21.3989	21.5314	21.9415	21.9415	21.454	21.382	21.1	21.776	21.822	21.029	20.777	23.589	21.661	21.358	21.396	21.472	21.921	21.791	21.409	21.538
	Mm00437310_m1	Vegfc	Target	23.3319	22.8115	22.3391	23.1583	23.1871	22.8032	23.0971	23.0971	22.025	22.064	22.167	NaN	22.497	22.686	22.723	24.547	22.22	22.35	22.554	22.454	22.784	22.734	22.608	22.645
	Mm00660234_m1	Vip	Target	30.3051	NaN	NaN	NaN	NaN	NaN	30.5056	30.5056	30.676	NaN	NaN	NaN	NaN	NaN	NaN	NaN	NaN	NaN	30.525	NaN	NaN	30.409	NaN	30.44
	Mm00496940_m1	Vps45	Target	22.1922	21.76	21.5842	21.4567	21.6046	21.4951	21.6616	21.6616	21.186	21.299	21.154	21.563	21.747	21.797	22.099	21.784	21.269	21.486	21.562	21.05	21.144	21.941	21.545	21.809
	Mm00446420_m1	Wnt16	Target	28.921	28.8866	27.2786	28.7177	29.7147	27.2863	29.7539	29.7539	NaN	27.423	28.804	26.515	29.843	NaN	28.941	30.482	29.137	28.888	26.355	27.605	27.65	27.522	NaN	27.309
	Mm00434772_m1	Xcl1	Target	24.0098	23.1219	23.2458	22.7398	22.749	23.2726	22.9664	22.9664	24.034	23.455	23.625	24.801	24.588	23.796	23.892	23.832	24.489	22.81	23.453	22.793	23.333	24.774	23.209	23.42
	Mm00442206_s1	Xcr1	Target	24.4925	24.5816	23.9415	24.1733	23.7571	23.7969	24.4735	24.4735	24.763	24.105	25.693	24.844	25.622	24.943	24.711	24.788	24.758	23.78	24.472	24.054	24.003	25.661	24.8	24.319
	Mm00457144_m1	Zfp36	Target	19.8067	18.5797	18.4484	18.6327	18.5481	18.3145	18.7085	18.7085	18.716	18.583	18.733	18.759	18.611	18.776	18.379	19.754	18.497	18.043	18.811	18.467	18.73	18.944	18.637	18.682

## Sheet: OpenArrayHealthyControl
Open Array Cq values from healthy controls	Assay.ID	Gene	Target.Control		HC 1	HC 2	HC 3	HC 4	HC 5	HC 6	HC 7	HC 8
	Mm00607939_s1	Actb	Endogenous Control		12.826	12.714	12.56	12.712	12.708	12.801	12.593	12.818
	Mm00437762_m1	B2m	Endogenous Control		12.955	12.641	13.147	12.65	12.42	12.879	12.738	12.495
	Mm00432448_m1	Cdkn1a	Endogenous Control		18.756	18.776	18.793	18.516	18.427	18.793	18.64	18.517
	Mm99999915_g1	Gapdh	Endogenous Control		14.865	14.831	14.702	14.6	14.236	14.524	14.797	14.991
	Mm00446953_m1	Gusb	Endogenous Control		16.451	16.593	16.802	16.505	16.252	16.474	16.235	16.189
	Mm00660262_g1	Hmbs	Endogenous Control		21.056	21.299	21.392	21.366	20.83	21.329	20.994	21.319
	Mm00446968_m1	Hprt1	Endogenous Control		19.414	19.255	19.241	18.974	18.929	19.245	18.969	19.067
	Mm01255158_m1	Ipo8	Endogenous Control		21.263	21.379	20.832	20.996	21.08	21.22	20.943	20.791
	Mm00435617_m1	Pgk1	Endogenous Control		17.503	17.319	16.683	16.684	16.717	16.72	17.367	17.294
	Mm00839493_m1	Polr2a	Endogenous Control		18.745	18.587	18.648	18.712	18.571	18.743	18.614	18.497
	Mm02342430_g1	Ppia	Endogenous Control		15.637	15.433	15.655	15.51	NaN	15.523	NaN	15.58
	Mm00782638_s1	Rplp2	Endogenous Control		26.512	25.427	25.297	25.25	26.26	25.768	25.598	25.146
	Mm00446973_m1	Tbp	Endogenous Control		21.617	21.357	21.313	21.192	21.131	21.277	21.136	20.914
	Mm00441941_m1	Tfrc	Endogenous Control		19.837	19.792	20.358	19.88	19.949	20.683	20.023	19.592
	Mm01201237_m1	Ubc	Endogenous Control		17.367	17.496	17.439	17.394	17.405	17.729	17.52	17.236
	Mm01158417_g1	Ywhaz	Endogenous Control		NaN	18.074	18.038	18.841	17.776	17.974	17.98	18.436
	Mm00481784_m1	5730403B10Rik	Target		NaN	21.671	22.116	21.788	21.304	21.611	21.735	21.699
	Mm00558642_m1	A2m	Target		27.828	33.402	26.243	27.701	27.996	28.577	NaN	NaN
	Mm00440761_m1	Abcb1a	Target		22.805	22.431	22.603	22.971	22.705	22.787	22.458	22.701
	Mm01275245_m1	Abcf1	Target		20.056	19.791	19.863	19.755	NaN	20.135	NaN	19.822
	Mm01331069_m1	Acvr1	Target		21.012	20.79	20.756	20.663	20.63	20.752	20.788	20.679
	Mm00431664_m1	Acvr2b	Target		25.726	25.37	25.133	25.199	25.345	25.633	25.549	25.817
	Mm00437432_m1	Acvrl1	Target		NaN	19.758	19.673	19.782	NaN	19.762	NaN	19.718
	Mm00456425_m1	Adipoq	Target		22.281	23.795	20.515	23.268	24.909	20.927	NaN	21.563
	Mm01308023_m1	Adora1	Target		NaN	29.084	25.767	NaN	30	27.306	24.786	28.676
	Mm00802075_m1	Adora2a	Target		24.787	24.772	24.088	24.935	25.13	25.19	24.277	24.673
	Mm00802076_m1	Adora3	Target		26.025	25.766	25.281	25.86	26.356	26.637	25.545	26.653
	Mm02524224_s1	Adrb2	Target		22.615	22.638	22.504	22.396	22.6	22.435	NaN	22.344
	Mm00525039_m1	Afap1l2	Target		24.547	24.256	24.388	24.149	24.836	24.738	24.092	24.441
	Mm00479862_g1	Aif1	Target		19.881	19.81	20.42	19.816	19.597	20.477	20.402	19.324
	Mm00433034_m1	Aimp1	Target		NaN	19.735	19.591	19.809	19.614	19.939	19.661	19.971
	Mm01320868_m1	Aimp1	Target		21.158	20.945	NaN	21.064	20.753	21.321	20.803	21.148
	Mm01331626_m1	Akt1	Target		NaN	19.5	19.516	19.727	19.62	19.631	19.562	19.653
	Mm00507789_m1	Alox15	Target		26.553	26.292	24.793	25.723	25.532	26.224	25.995	25.762
	Mm01182743_m1	Alox5	Target		21.146	21.771	20.755	20.54	21.127	21.848	NaN	21.818
	Mm01182748_m1	Alox5	Target		21.371	21.503	20.458	20.833	21.154	21.431	21.29	21.628
	Mm01182750_m1	Alox5	Target		21.94	21.818	21.243	21.411	21.812	21.61	21.809	22.266
	Mm01182740_g1	Alox5	Target		21.845	21.651	21.356	21.544	21.399	21.616	21.982	22.323
	Mm01182747_m1	Alox5	Target		22.639	22.592	21.837	22.035	22.3	22.433	22.422	22.778
	Mm01182749_m1	Alox5	Target		22.435	22.248	22.009	21.824	22.255	22.32	22.602	22.771
	Mm00802100_m1	Alox5ap	Target		18.835	18.851	18.728	18.542	18.791	19.11	18.522	19.077
	Mm00440225_m1	Anxa1	Target		NaN	14.382	14.715	14.204	14.245	14.269	14.344	13.911
	Mm00600104_m1	Aoah	Target		20.737	20.523	20.804	20.726	20.7	20.851	20.808	20.478
	Mm00839624_m1	Aoc3	Target		22.027	22.047	20.902	21.673	21.234	21.458	21.136	21.935
	Mm00437475_m1	Aox1	Target		23.306	22.819	22.615	22.788	23.142	22.725	22.618	23.346
	Mm00488099_g1	Apcs	Target		NaN	30.992	29.55	NaN	NaN	NaN	NaN	30.805
	Mm00437568_g1	Apoa1	Target		NaN	NaN	NaN	30.34	NaN	30.803	NaN	29.946
	Mm00437569_m1	Apoa1	Target		NaN	NaN	28.424	30.091	NaN	30.022	28.676	NaN
	Mm00431814_m1	Apoa4	Target		NaN	NaN	NaN	NaN	NaN	NaN	NaN	NaN
	Mm00437573_m1	Apoe	Target		14.181	13.751	14.778	14.776	14.099	14.395	13.769	13.824
	Mm00437583_m1	Areg	Target		25.773	26.898	25.173	26.798	26.276	23.758	23.961	26.923
	Mm00437746_m1	Atrn	Target		17.692	18.802	20.736	20.834	20.77	20.804	20.813	20.917
	Mm00437221_m1	Axl	Target		NaN	18.242	18.575	18.452	NaN	18.648	NaN	18.364
	Mm00480752_m1	B4galt1	Target		18.602	18.316	18.443	18.281	18.42	18.424	18.504	18.369
	Mm00432042_m1	Bad	Target		20.836	20.821	20.788	21.007	20.761	20.856	20.907	20.846
	Mm00784755_s1	Bcl10	Target		20.108	20.034	19.838	19.822	19.718	20.163	19.871	19.729
	Mm00477633_m1	Bcl6	Target		20.652	20.409	20.217	20.209	20.333	20.405	20.414	20.351
	Mm04207315_s1	Bdkrb1	Target		23.529	23.695	23.325	23.578	23.661	23.628	24.482	23.748
	Mm00437788_s1	Bdkrb2	Target		25.398	24.488	24.607	24.949	25.34	24.483	25.662	24.681
	Mm01197846_m1	Blnk	Target		19.412	19.524	19.605	19.733	19.474	19.805	19.265	19.203
	Mm00802225_m1	Bmp1	Target		19.8	19.469	19.124	19.317	NaN	19.656	NaN	19.743
	Mm01183889_m1	Bmp10	Target		29.606	NaN	NaN	29.499	NaN	30.552	31.138	NaN
	Mm00437797_m1	Bmp15	Target		29.24	28.536	28.028	29.265	NaN	30.183	29.944	NaN
	Mm01340178_m1	Bmp2	Target		25.139	25.762	24.786	25.436	26.08	26.001	24.598	24.768
	Mm00557790_m1	Bmp3	Target		25.761	24.367	23.825	24.733	24.33	24.304	23.852	24.33
	Mm03024297_s1	Bmp3	Target		25.373	25.762	24.678	25.216	NaN	24.432	NaN	25.48
	Mm00432087_m1	Bmp4	Target		26.968	26.057	25.441	27.055	26.767	25.957	25.814	26.539
	Mm00432091_m1	Bmp5	Target		29.164	28.927	26.378	27.854	28.822	27.274	27.995	28.854
	Mm00432095_m1	Bmp6	Target		26.34	26.029	26.627	26.628	26.856	26.377	25.769	26.002
	Mm01332882_m1	Bmp6	Target		27.175	26.719	25.496	26.036	25.887	26.658	25.786	26.374
	Mm00432101_m1	Bmp7	Target		26.824	27.848	27.106	27.874	26.634	25.904	24.911	26.382
	Mm00432105_m1	Bmp7	Target		26.887	27.974	26.421	27.32	26.795	26.779	25.441	27.195
	Mm00432102_m1	Bmp7	Target		26.149	27.24	26.875	27.444	27.841	26.349	25.642	26.676
	Mm00432109_m1	Bmp8a	Target		27.693	28.973	27.752	29.189	26.964	28.164	27.612	29.994
	Mm00432115_g1	Bmp8b	Target		NaN	NaN	NaN	NaN	NaN	NaN	NaN	NaN
	Mm00432117_m1	Bmpr1b	Target		26.089	26.006	24.875	25.093	25.927	25.802	26.876	26.811
	Mm00513816_m1	Bre	Target		21.149	20.793	21.055	20.8	20.697	20.844	20.836	20.807
	Mm00432142_m1	C1qa	Target		16.534	16.825	16.822	16.879	16.478	16.958	16.639	16.75
	Mm01179619_m1	C1qb	Target		17.563	17.894	18.078	17.697	17.617	17.946	17.723	17.157
	Mm01193990_g1	C1qc	Target		17.976	17.976	18.34	18.387	17.71	18.294	17.782	18.024
	Mm00619332_m1	C1rl	Target		NaN	23.582	23.525	23.292	23.68	23.832	24.484	24.115
	Mm00663210_mH	C1s	Target		18.751	18.705	18.362	18.657	NaN	18.705	NaN	18.336
	Mm00442726_m1	C2	Target		21.76	21.583	21.724	21.282	21.436	21.639	NaN	20.873
	Mm00437858_m1	C3	Target		17.419	17.317	16.895	17.707	17.394	17.836	17.108	16.795
	Mm01184110_m1	C3ar1	Target		NaN	16.27	16.45	16.289	15.671	16.062	15.911	15.894
	Mm02620006_s1	C3ar1	Target		17.291	17.483	17.026	17.178	16.765	17.551	16.959	16.783
	Mm00489521_m1	C6	Target		28.076	27.547	25.497	27.755	27.921	26.71	26.748	26.623
	Mm00521625_m1	C8a	Target		NaN	NaN	NaN	NaN	NaN	NaN	NaN	NaN
	Mm00804806_m1	C8b	Target		NaN	NaN	NaN	NaN	NaN	NaN	NaN	NaN
	Mm01330461_g1	C8g	Target		NaN	28.2	26.979	26.578	25.839	26.557	25.319	26.073
	Mm00442739_m1	C9	Target		NaN	NaN	NaN	NaN	NaN	NaN	NaN	NaN
	Mm00438285_m1	Camp	Target		24.324	24.44	25.214	24.322	23.149	23.362	24.262	22.236
	Mm00438023_m1	Casp1	Target		18.811	18.514	18.98	18.732	18.493	18.547	18.698	18.455
	Mm00802247_m1	Casp8	Target		20.764	20.572	20.816	20.744	20.305	20.834	NaN	20.456
	Mm00483057_m1	Cav1	Target		18.165	17.773	17.826	17.829	18.132	18.074	18.438	18.49
	Mm00445551_m1	Ccbp2	Target		NaN	NaN	24.73	25.497	23.748	24.342	24.676	25.851
	Mm00441236_m1	Ccl1	Target		28.944	27.362	27.333	26.332	NaN	29.615	NaN	26.859
	Mm00441238_m1	Ccl11	Target		19.402	19.446	19.609	20.049	19.652	19.76	NaN	19.498
	Mm00516136_m1	Ccl17	Target		24.197	24.956	22.531	23.605	23.028	24.22	NaN	24.796
	Mm00839967_g1	Ccl19	Target		25.336	25.091	25.355	27.641	25.82	25.629	26.911	25.035
	Mm00441242_m1	Ccl2	Target		18.763	18.982	17.771	18.315	NaN	19.491	NaN	19.631
	Mm01268754_m1	Ccl20	Target		30.534	29.174	26.051	27.667	27.709	29.317	28.709	NaN
	Mm00436439_m1	Ccl22	Target		22.147	22.224	21.381	21.681	21.78	22.016	22.726	22.661
	Mm00444701_m1	Ccl24	Target		21.279	21.551	20.991	21.798	21.549	21.766	21.42	21.515
	Mm00436443_m1	Ccl25	Target		24.245	24.128	23.779	24.484	23.977	24.105	24.117	23.954
	Mm02763057_u1	Ccl26	Target		NaN	NaN	NaN	NaN	NaN	NaN	NaN	NaN
	Mm00445039_m1	Ccl28	Target		28.244	29.52	29.337	28.618	30.905	29.516	30.098	29.173
	Mm00441258_m1	Ccl3	Target		19.874	19.565	20.011	20.03	20.706	21.048	NaN	20.182
	Mm00443111_m1	Ccl4	Target		NaN	19.769	20.62	21.029	NaN	21.95	NaN	21.746
	Mm01302427_m1	Ccl5	Target		NaN	21.927	21.985	21.927	20.81	22.291	22.245	21.759
	Mm01302428_m1	Ccl5	Target		21.406	21.292	21.801	21.735	20.735	21.629	21.788	20.898
	Mm01302419_m1	Ccl6	Target		15.876	16.229	16.339	16.372	16.397	16.772	16.063	16.235
	Mm01308393_g1	Ccl7	Target		19.681	19.677	18.806	19.666	19.735	19.934	20.365	20.98
	Mm00443113_m1	Ccl7	Target		19.396	19.809	18.692	18.913	19.517	19.947	20.343	20.158
	Mm01297183_m1	Ccl8	Target		18.774	18.89	18.637	18.794	17.833	18.751	19.153	17.206
	Mm00438260_s1	Ccr1	Target		20.055	20.137	20.056	20.354	20.089	20.676	20.544	20.584
	Mm00432606_s1	Ccr1l1	Target		29.383	27.75	29.529	28.569	30.195	28.48	29.221	26.916
	Mm00438270_m1	Ccr2	Target		20.06	19.644	19.576	19.414	19.196	19.719	19.741	19.496
	Mm00515543_s1	Ccr3	Target		23.534	24.075	24.223	25.006	23.265	23.809	23.715	22.579
	Mm01216172_m1	Ccr3	Target		23.759	24.305	24.661	24.133	NaN	24.019	NaN	22.622
	Mm00438271_m1	Ccr4	Target		NaN	27.595	27.993	26.222	26.352	27.332	28.15	26.35
	Mm01216171_m1	Ccr5	Target		20.02	20.308	20.307	20.147	19.77	20.648	NaN	20.105
	Mm99999114_s1	Ccr6	Target		26.154	25.087	25.756	25.517	24.635	25.194	26.988	25.385
	Mm01301785_m1	Ccr7	Target		22.281	22.502	22.604	22.414	22.217	22.837	23.495	22.687
	Mm00843415_s1	Ccr8	Target		28.044	26.025	27.626	26.156	25.828	25.78	27.864	25.969
	Mm99999115_s1	Ccr8	Target		27.49	26.979	28.858	28.525	26.824	27.23	28.149	26.665
	Mm02620030_s1	Ccr9	Target		22.951	22.623	23.762	23.419	22.601	23.454	22.732	22.632
	Mm02620636_s1	Ccrl1	Target		26.501	25.742	25.724	26.018	25.736	25.703	25.562	25.11
	Mm00516914_g1	Ccrl2	Target		18.668	18.387	19.538	19.168	18.783	19.482	19.179	18.777
	Mm00438094_g1	Cd14	Target		18.714	18.295	18.457	18.648	18.736	19.069	19.65	19.604
	Mm00474091_m1	Cd163	Target		23.572	23.823	21.828	22.593	23.16	23.177	22.519	23.317
	Mm00434804_m1	Cd180	Target		19.009	18.815	18.807	18.287	18.499	18.815	NaN	18.384
	Mm00783541_s1	Cd1d1	Target		24.074	23.042	23.005	23.39	23.089	23.176	22.776	23.304
	Mm00782538_sH	Cd24a	Target		21.978	21.702	21.59	21.067	21.847	21.951	22.076	21.897
	Mm00452054_m1	Cd274	Target		20.091	19.906	20.055	20.277	19.966	20.631	20.337	19.784
	Mm00483137_m1	Cd28	Target		NaN	24.295	25.07	25.32	23.902	24.584	23.968	23.218
	Mm00442754_m1	Cd4	Target		22.548	22.462	23.501	23.294	22.054	23.035	NaN	21.835
	Mm00441891_m1	Cd40	Target		NaN	22.456	22.49	22.035	NaN	22.814	NaN	22.034
	Mm00441911_m1	Cd40lg	Target		29.379	29.522	30.291	30.688	27.766	29.163	29.472	27.173
	Mm01277163_m1	Cd44	Target		16.898	16.813	16.985	16.743	NaN	16.788	NaN	16.981
	Mm00487625_m1	Cd46	Target		NaN	NaN	NaN	NaN	31.039	31.009	29.476	30.909
	Mm00438377_m1	Cd55	Target		NaN	21.995	21.38	21.788	21.765	21.747	21.608	21.833
	Mm00441914_m1	Cd70	Target		28.194	28.663	NaN	28.069	28.146	28.83	NaN	NaN
	Mm00658576_m1	Cd74	Target		16.464	16.144	16.411	16.237	15.711	16.141	16.264	14.854
	Mm00711660_m1	Cd80	Target		21.121	20.762	20.717	20.844	NaN	21.124	NaN	20.832
	Mm00444543_m1	Cd86	Target		21.406	21.335	21.351	21.127	21.082	21.677	21.257	20.826
	Mm00516248_m1	Cd97	Target		17.256	17.278	17.673	17.359	17.149	17.367	NaN	17.243
	Mm01164910_m1	Cdk5	Target		21.822	21.657	21.627	21.719	21.222	21.544	21.706	21.775
	Mm00473573_m1	Cdo1	Target		NaN	22.545	21.109	22.613	NaN	20.786	NaN	21.782
	Mm00514283_s1	Cebpa	Target		19.525	18.199	19.753	20.016	19.82	18.298	19.879	26.586
	Mm00843434_s1	Cebpb	Target		22.637	20.359	22.924	30.339	22.595	20.753	22.99	NaN
	Mm00515474_m1	Cer1	Target		NaN	30.313	NaN	NaN	NaN	NaN	29.221	NaN
	Mm00433909_m1	Cfb	Target		19.751	19.588	19.749	19.841	19.946	20.801	20.226	19.832
	Mm00442664_m1	Cfd	Target		20.222	22.052	18.162	22.184	NaN	18.678	NaN	19.955
	Mm01299243_m1	Cfh	Target		19.253	19.51	18.791	18.923	18.768	19.37	18.66	18.68
	Mm00502018_m1	Cfhr1	Target		NaN	NaN	NaN	NaN	NaN	NaN	NaN	NaN
	Mm00432470_m1	Cfi	Target		NaN	NaN	NaN	34.536	NaN	35.986	NaN	33.272
	Mm01341415_m1	Cfp	Target		19.435	19.817	20.063	20.263	20.31	20.971	19.943	19.903
	Mm00445197_m1	Cftr	Target		29.37	NaN	NaN	NaN	28.79	NaN	29.073	NaN
	Mm00657889_mH	Chi3l3	Target		22.449	22.074	22.987	22.463	23.32	23.861	23.301	22.494
	Mm01312230_m1	Chrna7	Target		NaN	NaN	NaN	NaN	NaN	NaN	NaN	30.959
	Mm00517855_m1	Chst1	Target		23.478	23.394	23.048	23.425	23.629	23.09	22.96	23.795
	Mm00490018_g1	Chst2	Target		24.586	24.771	24.704	25.338	24.611	24.8	24.843	25.055
	Mm00488783_s1	Chst4	Target		28.292	28.672	30.358	28.846	28.946	31.374	31.308	30.63
	Mm00459364_m1	Cklf	Target		NaN	20.103	20.267	19.947	NaN	20.232	NaN	19.84
	Mm00480200_m1	Clcf1	Target		24.462	24.322	24.037	24.497	24.37	24.561	24.646	24.458
	Mm01183349_m1	Clec7a	Target		18.368	18.035	18.69	18.181	18.159	18.686	18.745	18.308
	Mm00442773_m1	Clu	Target		21.661	21.594	21.754	22.736	NaN	21.715	NaN	21.589
	Mm01700212_m1	Cmklr1	Target		19.769	19.496	19.837	19.807	NaN	20.012	NaN	19.771
	Mm00459052_m1	Cmtm2a	Target		26.41	27.735	26.491	27.236	26.792	26.64	NaN	25.387
	Mm00459292_m1	Cmtm2b	Target		30.173	NaN	NaN	NaN	30.861	NaN	29.371	NaN
	Mm00470315_m1	Cmtm3	Target		18.384	18.708	18.535	18.62	18.481	18.722	NaN	18.479
	Mm00463816_m1	Cmtm4	Target		21.823	21.913	22.19	21.985	21.662	21.706	21.795	22.064
	Mm00509113_m1	Cmtm5	Target		29.846	28.241	NaN	NaN	29.702	NaN	28.075	NaN
	Mm00509048_m1	Cmtm6	Target		NaN	19.766	19.729	19.818	NaN	19.72	NaN	19.67
	Mm00506011_m1	Cmtm7	Target		20.028	19.912	20.301	20.147	19.816	20.621	NaN	20.304
	Mm00510311_m1	Cmtm8	Target		NaN	24.403	24.77	24.998	NaN	24.424	NaN	24.945
	Mm00516693_m1	Cntfr	Target		NaN	26.064	24.973	27.253	NaN	26.327	NaN	25.751
	Mm00516697_m1	Cntfr	Target		27.197	27.402	26.823	27.62	26.655	27.16	26.806	26.946
	Mm00489702_m1	Cntnap1	Target		26.808	26.728	25.842	26.375	26.387	25.68	25.638	26.786
	Mm00785297_s1	Cr1l	Target		18.791	18.787	18.819	18.729	18.839	19.023	18.703	18.779
	Mm00801681_m1	Cr2	Target		27.374	28.032	29.853	28.536	24.951	25.299	28.869	23.738
	Mm01293920_s1	Crh	Target		NaN	NaN	NaN	NaN	NaN	NaN	NaN	NaN
	Mm00517026_m1	Crlf1	Target		24.757	25.491	24.572	25.089	24.818	25.198	24.655	24.674
	Mm00432680_g1	Crp	Target		NaN	NaN	NaN	NaN	31.333	NaN	31.043	29.231
	Mm00432686_m1	Csf1	Target		18.823	18.811	18.679	18.688	18.814	19.196	19.408	19.228
	Mm00438328_m1	Csf2	Target		NaN	25.277	25.897	25.37	24.796	25.534	24.849	24.869
	Mm01290062_m1	Csf2	Target		NaN	27.259	26.732	25.198	NaN	24.936	NaN	25.299
	Mm00438331_g1	Csf2ra	Target		18.376	18.305	18.602	18.661	18.033	18.385	18.216	18.258
	Mm00655745_m1	Csf2rb	Target		18.147	17.742	18.306	17.935	17.72	17.892	17.796	17.654
	Mm00438334_m1	Csf3	Target		NaN	28.942	26.576	28.501	28.723	NaN	28.786	30.267
	Mm00438335_g1	Csf3	Target		28.075	29.223	27.412	30.576	29.636	30.708	NaN	29.876
	Mm00432772_m1	Ctf1	Target		NaN	26.209	27.863	29.357	28.554	26.148	30.024	39.758
	Mm00486849_m1	Ctla4	Target		25.788	25.514	26.518	26.3	25.254	26.141	26.688	25.268
	Mm00436454_m1	Cx3cl1	Target		23.095	23.422	22.797	23.429	22.799	23.203	22.828	22.816
	Mm02620111_s1	Cx3cr1	Target		21.447	21.001	20.851	20.754	20.817	20.912	21.397	20.989
	Mm04207460_m1	Cxcl1	Target		21.516	21.365	20.819	22.064	22.829	22.766	23.17	23.374
	Mm00433859_m1	Cxcl1	Target		NaN	21.322	20.568	22.142	22.832	22.821	23.555	23.179
	Mm00445235_m1	Cxcl10	Target		20.465	20.608	21.353	20.703	19.99	22.125	21.767	20.291
	Mm00444662_m1	Cxcl11	Target		22.751	23.004	24.467	23.605	22.665	24.777	24.389	23.06
	Mm00445553_m1	Cxcl12	Target		16.737	16.827	16.751	16.817	16.732	17.137	16.904	16.794
	Mm00444699_m1	Cxcl14	Target		18.086	18.471	18.454	18.717	17.971	18.759	18.255	17.808
	Mm00469712_m1	Cxcl16	Target		18.526	18.271	18.809	18.67	18.398	18.798	NaN	18.459
	Mm00463791_m1	Cxcl17	Target		NaN	30.248	29.227	NaN	30.894	28.521	28.94	30.542
	Mm00436450_m1	Cxcl2	Target		17.801	17.145	18.22	19.106	19.788	21.209	20.302	21.095
	Mm01701838_m1	Cxcl3	Target		20.497	20.389	19.946	21.297	21.574	22.32	21.675	21.811
	Mm00436451_g1	Cxcl5	Target		19.458	19.287	19	20.091	20.353	21.255	20.845	20.727
	Mm00434946_m1	Cxcl9	Target		21.525	21.402	22.779	21.903	20.837	21.767	21.214	19.187
	Mm00438259_m1	Cxcr3	Target		23.111	23.257	24.042	23.993	23.087	23.413	23.429	22.991
	Mm99999054_s1	Cxcr3	Target		23.441	22.668	23.509	23.176	22.415	23.359	22.67	22.48
	Mm01292123_m1	Cxcr4	Target		19.278	19.028	19.511	19.049	19.089	19.24	19.698	19.391
	Mm02620517_s1	Cxcr6	Target		23.692	23.67	23.412	23.33	23.168	23.742	23.511	22.869
	Mm02619632_s1	Cxcr7	Target		26.233	25.419	25.495	25.948	26.158	25.77	26.728	26.609
	Mm01287743_m1	Cybb	Target		16.08	15.858	15.976	15.765	15.824	16.177	NaN	15.786
	Mm00558507_m1	Cyp26b1	Target		24.42	23.813	23.846	24.834	24.812	24.422	24.508	24.821
	Mm04207950_g1	Darc	Target		24.454	23.524	22.859	24.036	23.377	23.723	23.263	23.914
	Mm00554529_m1	Ddx58	Target		NaN	19.641	19.785	19.718	19.715	20.618	19.884	19.745
	Mm00552449_m1	Dnajc8	Target		NaN	18.553	18.631	18.53	18.376	18.628	18.536	18.532
	Mm00469294_m1	Ebi3	Target		21.68	21.629	21.801	21.783	21.436	21.146	NaN	21.436
	Mm00723601_m1	Eda2r	Target		23.404	23.607	24.024	23.636	23.314	23.215	NaN	23.237
	Mm01187858_m1	Egfr	Target		20.668	20.475	20.131	20.74	19.992	20.803	20.372	20.613
	Mm00433023_m1	Egfr	Target		NaN	21.49	21.77	21.762	NaN	21.379	21.593	22.026
	Mm00469310_m1	Ela2	Target		29.258	27.723	27.407	29.374	NaN	26.349	NaN	25.33
	Mm00514706_m1	Ephx2	Target		23.812	24.576	23.119	24.289	24.262	23.631	22.363	23.802
	Mm00433126_m1	Epo	Target		NaN	NaN	30.803	NaN	29.115	NaN	29.657	NaN
	Mm00472842_m1	Erap1	Target		20.003	19.973	19.793	19.451	19.624	20.096	19.828	19.555
	Mm00658541_m1	Erbb2	Target		25.549	24.803	24.659	24.6	24.853	24.936	25.243	24.993
	Mm00514794_m1	Ereg	Target		24.729	25.885	24.659	24.745	25.373	24.477	25.996	24.836
	Mm00554113_m1	F11r	Target		21.341	20.793	21.055	20.747	20.891	21.123	21.211	21.348
	Mm00438843_m1	F2	Target		29.674	29.998	28.844	NaN	NaN	NaN	NaN	29.273
	Mm00438851_m1	F2r	Target		20.207	19.903	19.497	19.745	19.867	19.964	19.69	20.502
	Mm00433160_m1	F2rl1	Target		NaN	23.512	22.76	22.515	22.748	22.196	23.18	23.348
	Mm00438853_m1	F3	Target		20.175	19.967	19.505	19.44	19.631	19.579	20.142	19.944
	Mm00445878_m1	Fabp4	Target		15.784	16.014	14.799	15.717	16.526	15.823	14.616	15.052
	Mm01295675_g1	Fabp4	Target		16.384	16.792	15.71	16.412	16.818	16.489	15.162	15.931
	Mm00508056_m1	Fam3b	Target		NaN	NaN	30.071	29.887	NaN	28.35	NaN	NaN
	Mm00506835_m1	Fam3c	Target		NaN	19.315	19.206	19.305	NaN	19.498	NaN	19.265
	Mm00433237_m1	Fas	Target		22.288	22.078	22.228	22.237	22.348	22.567	22.358	22.217
	Mm00438864_m1	Fasl	Target		27.345	27.579	27.599	26.335	27.65	26.79	26.721	25.162
	Mm00438867_m1	Fcer1a	Target		25.76	26.759	24.886	27.709	26.79	26.392	25.264	25.898
	Mm02343757_m1	Fcer1g	Target		15.46	15.261	15.48	15.208	NaN	15.347	NaN	15.203
	Mm00438875_m1	Fcgr2b	Target		18.4	18.411	17.413	17.509	17.848	17.95	18.259	18.353
	Mm00433275_m1	Fgf10	Target		24.057	24.962	24.243	25.352	24.765	25.375	23.631	23.463
	Mm00679875_m1	Fgf11	Target		25.363	25.383	24.756	24.721	24.758	24.667	NaN	25.028
	Mm00802587_m1	Fgf12	Target		26.922	29.156	29.684	28.022	NaN	26.379	NaN	28.735
	Mm00433286_m1	Fgf18	Target		22.411	22.876	22.399	21.939	21.768	21.612	22.69	21.635
	Mm00433287_m1	Fgf2	Target		24.343	24.165	23.189	23.418	24.204	23.139	23.048	23.787
	Mm00748347_m1	Fgf20	Target		NaN	NaN	NaN	NaN	NaN	NaN	NaN	NaN
	Mm00445621_m1	Fgf23	Target		NaN	25.762	25.922	25.775	27.871	27.008	28.722	29.96
	Mm01131929_m1	Figf	Target		22.055	22.526	21.266	21.869	22.286	22.158	22.115	22.334
	Mm00442801_m1	Flt3l	Target		23.767	23.878	23.357	23.724	23.464	23.974	NaN	23.707
	Mm01256744_m1	Fn1	Target		14.755	14.746	13.818	14.046	14.386	14.439	14.8	14.836
	Mm00487425_m1	Fos	Target		NaN	17.783	18.606	18.414	18.883	18.695	19.797	19.707
	Mm00487426_g1	Fos	Target		18.973	18.509	18.754	18.729	19.556	19.137	20.129	19.78
	Mm00475162_m1	Foxp3	Target		25.748	25.966	25.898	25.535	24.833	24.84	25.73	24.5
	Mm00442803_s1	Fpr1	Target		NaN	21.136	21.767	21.999	NaN	23.489	NaN	22.745
	Mm01962454_s1	Fpr3	Target		NaN	NaN	NaN	NaN	NaN	NaN	NaN	NaN
	Mm00439056_m1	Gal	Target		25.359	25.007	25.654	26.365	25.848	26.329	25.702	25.837
	Mm01159973_m1	Gdf11	Target		24.423	24.343	24.385	24.349	24.429	24.586	24.588	24.866
	Mm00442228_m1	Gdf15	Target		22.699	22.963	23.696	24.317	22.987	23.419	23.12	23.39
	Mm00807340_m1	Gdf2	Target		NaN	NaN	NaN	NaN	NaN	NaN	NaN	NaN
	Mm00433563_m1	Gdf3	Target		22.481	21.757	22.62	22.409	22.038	22.199	22.12	22.286
	Mm00433564_m1	Gdf5	Target		NaN	NaN	NaN	31.732	NaN	NaN	28.937	NaN
	Mm01222341_m1	Gdf6	Target		NaN	26.134	26.874	26.95	NaN	27.582	NaN	26.834
	Mm00433565_m1	Gdf9	Target		29.853	29.968	NaN	NaN	NaN	29.223	29.957	NaN
	Mm00433590_g1	Gh	Target		NaN	29.417	28.858	NaN	28.669	29.259	NaN	NaN
	Mm00445450_m1	Ghrl	Target		NaN	31.359	NaN	NaN	NaN	29.979	29.884	NaN
	Mm00616415_m1	Ghsr	Target		NaN	31.194	NaN	NaN	NaN	NaN	NaN	NaN
	Mm00504709_m1	Glmn	Target		22.84	22.644	22.454	22.338	22.692	22.72	NaN	22.375
	Mm02619401_s1	Gpr17	Target		NaN	25.899	25.441	25.547	NaN	24.819	NaN	25.043
	Mm00558545_s1	Gpr68	Target		23.091	22.796	22.749	22.794	22.48	22.778	23.143	22.754
	Mm00656767_g1	Gpx1	Target		14.933	14.811	15.035	14.811	14.824	15.041	14.597	14.717
	Mm00515041_m1	Gpx4	Target		19.67	19.886	19.901	19.957	19.745	20.157	20.028	20.083
	Mm00488615_s1	Grem1	Target		27.736	26.563	24.915	24.414	24.975	23.741	26.736	29.944
	Mm00501909_m1	Grem2	Target		22.406	22.537	21.435	21.734	NaN	21.904	NaN	22.831
	Mm00433848_m1	Grn	Target		15.418	15.36	15.713	15.244	15.051	15.453	15.276	15.308
	Mm00444911_m1	Gsk3b	Target		20.511	20.591	20.517	20.354	20.323	20.158	20.377	20.386
	Mm01197698_m1	Gusb	Target		16.537	16.584	16.735	16.584	16.256	16.693	16.485	16.345
	Mm03003537_s1	Gusb	Target		16.97	16.837	16.843	16.791	16.822	17.181	NaN	16.616
	Mm01275264_g1	H2-Q10	Target		23.496	23.854	23.521	24.271	25.752	24.639	NaN	24.135
	Mm00502826_m1	H47	Target		19.838	19.711	19.741	19.722	NaN	19.666	NaN	19.702
	Mm00454540_m1	Havcr2	Target		19.813	19.32	19.674	19.453	19.785	19.86	19.99	20.003
	Mm00439275_m1	Hc	Target		23.381	22.796	23.876	24.232	23.122	22.601	21.859	21.706
	Mm01299543_m1	Hdac4	Target		22.574	23.26	22.401	22.161	22.326	22.359	22.378	22.528
	Mm01299565_m1	Hdac4	Target		22.682	22.27	22.542	22.481	22.049	22.046	22.335	22.839
	Mm01299557_m1	Hdac4	Target		21.779	21.551	21.752	21.389	21.367	21.548	21.754	21.597
	Mm00515941_g1	Hdac5	Target		21.143	21.457	21.033	21.643	20.946	21.753	21.281	21.534
	Mm01246076_m1	Hdac5	Target		22.174	22.119	22.729	22.448	NaN	22.264	NaN	22.61
	Mm00515917_m1	Hdac5	Target		NaN	20.624	20.667	20.361	NaN	20.666	NaN	20.719
	Mm00469527_m1	Hdac7	Target		21.18	21.099	20.821	20.937	21.201	20.806	NaN	20.889
	Mm00469520_m1	Hdac7	Target		21.408	21.601	21.033	21.721	NaN	21.641	NaN	21.642
	Mm01293999_m1	Hdac9	Target		NaN	23.38	22.846	22.724	NaN	22.834	NaN	22.546
	Mm01135182_m1	Hgf	Target		NaN	21.701	21.758	21.948	21.788	21.95	21.822	21.702
	Mm01135193_m1	Hgf	Target		21.74	21.762	21.703	21.709	21.671	21.949	21.675	21.625
	Mm01135183_m1	Hgf	Target		NaN	22.9	22.31	22.62	22.725	22.466	22.114	22.389
	Mm01283760_m1	Hif1a	Target		19.292	19.028	18.75	19.045	19.04	19.525	NaN	19.572
	Mm00849805_gH	Hmgb1	Target		20.486	20.559	20.418	20.689	20.517	20.722	20.56	20.727
	Mm00516005_m1	Hmox1	Target		17.123	16.934	16.783	17.118	16.906	17.499	NaN	17.607
	Mm01318747_g1	Hprt1	Target		19.02	18.837	18.824	18.786	18.687	18.943	18.719	18.789
	Mm01318743_m1	Hprt1	Target		18.92	18.789	18.742	18.644	18.629	18.635	18.517	18.504
	Mm01324427_m1	Hprt1	Target		19.877	19.816	19.619	19.708	19.436	19.823	19.49	19.484
	Mm00461768_m1	Hpse	Target		NaN	19.05	18.805	19.166	NaN	19.42	NaN	19.126
	Mm00627039_m1	Hrh1	Target		26.444	26.788	25.642	25.672	26.448	25.856	26.097	26.523
	Mm00434002_s1	Hrh1	Target		NaN	NaN	29.694	28.574	28.689	30.019	NaN	29.96
	Mm00833431_g1	Hsp90ab1	Target		NaN	17.024	17.087	17.247	NaN	17.049	NaN	17.235
	Mm00849835_g1	Hspd1	Target		21.46	21.077	21.497	21.436	21	21.321	21.527	21.292
	Mm00497600_m1	Icos	Target		24.813	24.395	24.179	24.127	23.668	23.882	24.989	23.535
	Mm00497237_m1	Icosl	Target		23.963	23.331	23.386	23.531	23.176	23.57	23.356	23.458
	Mm00459183_m1	Ifih1	Target		NaN	19.189	19.995	19.403	NaN	20.153	NaN	19.096
	Mm00616656_s1	Ifna12	Target		NaN	30.433	NaN	NaN	30.285	NaN	NaN	NaN
	Mm01703465_s1	Ifna14	Target		NaN	NaN	NaN	NaN	NaN	NaN	NaN	NaN
	Mm00833961_s1	Ifna2	Target		29.945	NaN	NaN	NaN	NaN	NaN	29.721	NaN
	Mm00833969_s1	Ifna4	Target		NaN	NaN	NaN	29.096	NaN	30.592	NaN	NaN
	Mm00439544_m1	Ifnar1	Target		19.479	19.047	19.228	19.098	19.007	19.271	19.249	19.137
	Mm00494916_m1	Ifnar2	Target		18.375	17.843	17.821	17.781	17.821	18.177	17.758	17.692
	Mm00439552_s1	Ifnb1	Target		29.342	30.125	29.318	29.259	NaN	NaN	NaN	30.098
	Mm00616542_s1	Ifne	Target		30.094	29.326	NaN	NaN	NaN	30.358	29.737	NaN
	Mm01168134_m1	Ifng	Target		NaN	28.803	NaN	29.358	28.713	29.972	NaN	27.484
	Mm99999071_m1	Ifng	Target		30.11	27.99	28.65	28.481	27.823	28.422	27.937	27.126
	Mm00599890_m1	Ifngr1	Target		18.794	18.773	18.755	18.765	18.662	18.791	18.547	18.555
	Mm00492626_m1	Ifngr2	Target		18.738	18.599	18.945	18.749	18.634	18.734	18.717	18.632
	Mm02529417_s1	Ifnk	Target		NaN	23.518	23.656	23.171	NaN	23.152	NaN	23.42
	Mm00439560_m1	Igf1	Target		17.887	17.742	17.859	17.771	17.666	17.729	17.7	17.787
	Mm00494922_m1	Igfbp4	Target		NaN	18.491	17.833	18.909	18.591	18.513	18.047	18.012
	Mm00803668_m1	Ik	Target		18.946	18.92	18.892	18.771	NaN	19.253	NaN	18.699
	Mm00439614_m1	Il10	Target		25.24	25.648	26.229	25.71	25.672	26.583	25.982	25.355
	Mm00434151_m1	Il10ra	Target		20.812	20.609	20.795	20.917	20.635	20.915	20.747	20.638
	Mm00434157_m1	Il10rb	Target		17.513	17.484	17.745	17.435	17.455	17.608	17.303	17.37
	Mm00434165_m1	Il12a	Target		28.149	27.927	26.66	27.926	27.987	28.515	29.961	26.766
	Mm99999066_m1	Il12a	Target		NaN	28.051	28.072	NaN	28.447	27.755	28.13	27.239
	Mm99999067_m1	Il12b	Target		25.817	24.97	25.358	24.747	25.178	25.562	27.068	25.299
	Mm00434174_m1	Il12b	Target		25.834	25.563	25.628	24.619	25.165	24.994	26.614	24.85
	Mm00434189_m1	Il12rb1	Target		NaN	26.591	27.145	27.177	26.757	27.214	26.946	25.809
	Mm00434200_m1	Il12rb2	Target		24.787	24.236	24.918	24.673	24.402	25.252	23.729	23.908
	Mm99999190_m1	Il13	Target		NaN	NaN	28.946	29.612	29.859	30.303	30.607	NaN
	Mm00434204_m1	Il13	Target		NaN	NaN	NaN	NaN	30.345	NaN	NaN	NaN
	Mm00446726_m1	Il13ra1	Target		19.707	19.599	19.572	19.413	19.415	19.612	19.827	19.792
	Mm01302068_m1	Il13ra1	Target		19.705	18.769	19.241	19.321	18.242	19.015	19.591	19.726
	Mm00515166_m1	Il13ra2	Target		24.768	24.864	24.296	25.383	25.314	25.773	24.578	24.445
	Mm00434210_m1	Il15	Target		22.113	22.354	22.172	21.853	21.756	22.222	21.777	21.641
	Mm00500457_m1	Il15ra	Target		21.503	21.299	21.552	21.772	NaN	21.826	NaN	21.689
	Mm00516039_m1	Il16	Target		21.705	21.619	21.733	21.795	NaN	21.742	NaN	21.106
	Mm00439618_m1	Il17a	Target		NaN	29.994	30.897	31.767	NaN	NaN	31.528	31.514
	Mm00521397_m1	Il17c	Target		NaN	NaN	NaN	NaN	NaN	NaN	28.662	NaN
	Mm01313472_m1	Il17d	Target		26.142	27.451	25.574	27.044	25.777	25.762	25.998	27.271
	Mm00521423_m1	Il17f	Target		30.655	30.791	30.456	NaN	NaN	NaN	NaN	30.351
	Mm00434214_m1	Il17ra	Target		NaN	19.811	19.795	19.771	19.848	20.475	20.344	20.183
	Mm00444704_m1	Il17rb	Target		27.721	26.516	27.531	28.995	29.443	27.897	27.033	28.096
	Mm00434225_m1	Il18	Target		21.818	21.739	21.9	21.563	21.778	22.112	21.819	21.412
	Mm00456733_m1	Il18bp	Target		22.338	21.737	22.764	22.543	NaN	22.76	NaN	21.781
	Mm00516053_m1	Il18rap	Target		24.998	24.993	24.305	25.036	25.468	26.517	NaN	25.554
	Mm01288324_m1	Il19	Target		NaN	28.971	30.332	NaN	NaN	NaN	NaN	NaN
	Mm00439620_m1	Il1a	Target		23.063	22.829	23.397	23.315	23.355	24.161	23.032	22.967
	Mm01336189_m1	Il1b	Target		18.304	17.751	18.77	19.583	19.767	21.371	20.784	21.115
	Mm99999061_mH	Il1b	Target		NaN	18.851	19.81	20.84	NaN	22.614	NaN	22.772
	Mm00462022_g1	Il1f10	Target		27.913	28.195	27.103	27.702	28.375	26.657	26.906	26.908
	Mm00497802_m1	Il1f5	Target		NaN	NaN	NaN	31.241	NaN	NaN	31.406	32.606
	Mm00457645_m1	Il1f6	Target		NaN	NaN	NaN	NaN	NaN	NaN	NaN	NaN
	Mm00463327_m1	Il1f9	Target		21.221	20.248	21.189	22.431	22.832	24.726	23.224	23.88
	Mm00434237_m1	Il1r1	Target		NaN	19.976	19.189	19.884	19.729	19.997	20.092	19.867
	Mm00492638_m1	Il1rap	Target		20.87	21.269	21.005	21.388	21.574	21.742	21.777	21.626
	Mm00472725_m1	Il1rapl2	Target		NaN	NaN	NaN	NaN	NaN	NaN	NaN	NaN
	Mm00516117_m1	Il1rl1	Target		22.058	22.043	20.678	20.928	NaN	21.004	NaN	21.941
	Mm00519250_m1	Il1rl2	Target		22.453	22.483	21.334	21.871	22.466	22.505	21.764	22.488
	Mm01337566_m1	Il1rn	Target		15.83	15.781	16.183	15.766	15.829	16.439	16.271	15.889
	Mm00434256_m1	Il2	Target		NaN	NaN	NaN	NaN	NaN	29.865	29.494	29.508
	Mm99999222_m1	Il2	Target		NaN	NaN	28.629	29.969	28.859	NaN	29.752	NaN
	Mm00445341_m1	Il20	Target		NaN	31.331	NaN	NaN	NaN	NaN	NaN	NaN
	Mm00517640_m1	Il21	Target		NaN	NaN	NaN	NaN	30.835	NaN	NaN	28.816
	Mm00444241_m1	Il22;Iltifb	Target		NaN	NaN	NaN	NaN	NaN	NaN	NaN	NaN
	Mm00663697_m1	Il22ra1	Target		NaN	NaN	30.472	NaN	NaN	NaN	NaN	NaN
	Mm00617572_m1	Il22ra2	Target		NaN	28.946	30.968	NaN	NaN	NaN	30.924	NaN
	Mm01160011_g1	Il23a	Target		27.275	26.475	27.119	27.484	29.797	28.895	NaN	29.378
	Mm00518984_m1	Il23a	Target		NaN	27.188	27.309	27.664	29.826	30.253	30.67	NaN
	Mm00519943_m1	Il23r	Target		27.486	26.56	26.235	26.108	27.826	28.454	27.486	26.807
	Mm00474102_m1	Il24	Target		NaN	NaN	NaN	NaN	NaN	NaN	NaN	NaN
	Mm00461164_m1	Il27	Target		26.769	26.248	26.462	27.218	26.797	26.79	26.855	25.907
	Mm00497259_m1	Il27ra	Target		22.513	23.224	22.85	23.137	22.756	22.863	22.808	22.496
	Mm00663660_g1	Il28b	Target		NaN	NaN	NaN	NaN	NaN	NaN	NaN	NaN
	Mm00558035_m1	Il28ra	Target		28.673	27.401	27.287	27.819	28.133	28.615	27.155	26.668
	Mm01192973_m1	Il28ra	Target		27.958	26.757	26.718	26.725	29.446	27.936	28.666	29.762
	Mm00442885_m1	Il2rg	Target		19.104	18.777	19.014	18.76	18.656	19.068	19.081	18.754
	Mm00439631_m1	Il3	Target		NaN	NaN	NaN	NaN	NaN	NaN	NaN	NaN
	Mm00519844_m1	Il31ra	Target		27.681	27.584	30.773	30.82	28	28.64	26.976	28.594
	Mm00505403_m1	Il33	Target		19.61	19.559	19.592	19.604	NaN	19.575	NaN	19.216
	Mm00434273_m1	Il3ra	Target		20.636	NaN	20.579	20.197	20.304	20.681	20.679	20.088
	Mm00445259_m1	Il4	Target		NaN	NaN	NaN	NaN	30.358	NaN	NaN	NaN
	Mm00439634_m1	Il4ra	Target		19.606	19.757	19.201	19.466	19.466	19.773	19.935	19.792
	Mm00439646_m1	Il5	Target		NaN	NaN	30.581	NaN	29.77	29.822	30.768	28.661
	Mm00434284_m1	Il5ra	Target		NaN	NaN	28.289	NaN	27.739	28.1	29.324	29.308
	Mm01210733_m1	Il6	Target		24.672	24.829	23.231	24.574	25.571	24.7	25.866	26.279
	Mm00446190_m1	Il6	Target		25.816	26.302	23.737	25.362	26.229	25.685	NaN	26.653
	Mm01210732_g1	Il6	Target		26.199	26.519	24.706	25.144	NaN	26.754	NaN	26.839
	Mm00439653_m1	Il6ra	Target		21.699	22.32	22.147	21.821	21.808	21.907	21.546	21.835
	Mm00439665_m1	Il6st	Target		NaN	17.83	17.87	18.118	17.829	17.96	17.889	17.826
	Mm00434295_m1	Il7r	Target		17.869	17.741	17.854	17.693	17.747	17.823	17.72	17.534
	Mm00731329_s1	Il8ra	Target		NaN	21.595	22.363	21.295	NaN	21.656	NaN	21.385
	Mm00438258_m1	Il8rb	Target		22.734	22.699	23.23	24.05	23.645	25.801	24.623	24.945
	Mm00434305_m1	Il9	Target		NaN	NaN	NaN	NaN	NaN	NaN	NaN	NaN
	Mm00439683_m1	Inha	Target		26.28	25.804	26.295	26.217	26.759	26.918	26.768	28.055
	Mm00434339_m1	Inhba	Target		21.95	22.361	20.791	20.797	21.5	21.035	22.575	21.957
	Mm01286587_m1	Inhbb	Target		22.719	22.753	22.664	22.831	NaN	22.616	NaN	22.848
	Mm00731595_gH	Ins2	Target		NaN	29.494	NaN	NaN	NaN	NaN	NaN	NaN
	Mm00434254_m1	Irak1	Target		20.89	20.909	20.528	20.886	NaN	20.69	20.275	20.641
	Mm00549143_m1	Irak2	Target		20.997	20.762	21.561	21.3	20.856	21.088	21.095	21.085
	Mm00518541_m1	Irak3	Target		21.566	21.259	20.751	21.29	21.145	21.522	21.098	21.518
	Mm00459443_m1	Irak4	Target		21.044	20.784	20.794	20.742	20.671	20.779	20.609	20.635
	Mm00516779_m1	Irf3	Target		NaN	21.746	21.121	21.221	NaN	21.382	NaN	21.418
	Mm01203177_m1	Irf3	Target		20.987	21.118	20.802	20.904	20.83	21.036	20.725	20.721
	Mm00516788_m1	Irf7	Target		19.399	19.298	20.637	19.177	19.305	20.738	20.078	19.803
	Mm00801807_m1	Itgal	Target		20.582	20.513	20.727	20.711	20.824	20.715	20.947	20.72
	Mm00434455_m1	Itgam	Target		17.598	17.452	17.149	17.029	17.239	17.52	17.47	17.511
	Mm00434513_m1	Itgb2	Target		15.989	15.924	16.074	15.777	15.776	16.032	15.906	15.784
	Mm00492710_m1	Itgb2l	Target		NaN	30.592	29.632	NaN	28.837	NaN	NaN	30.854
	Mm01269869_m1	Itgb6	Target		29.065	27.56	28.931	29.898	NaN	30.993	26.929	27.114
	Mm00600614_m1	Jak1	Target		18.281	18.317	18.131	18.124	18.145	18.393	18.241	18.184
	Mm01208489_m1	Jak2	Target		20.546	20.417	20.137	20.109	20.293	20.718	20.382	20.449
	Mm00439962_m1	Jak3	Target		NaN	21.558	21.343	21.759	21.398	21.652	21.703	21.757
	Mm00495062_s1	Jun	Target		19.338	19.019	19.26	19.144	19.151	19.217	19.268	18.828
	Mm00445212_m1	Kit	Target		23.429	23.473	22.771	23.316	23.271	22.756	22.596	22.961
	Mm00442972_m1	Kitl	Target		NaN	21.149	21.214	21.361	NaN	21.068	NaN	20.836
	Mm00516184_m1	Klf6	Target		18.929	18.848	18.956	18.815	NaN	18.846	NaN	19.059
	Mm00434658_m1	Klkb1	Target		26.77	25.531	25.65	25.967	NaN	25.628	NaN	25.804
	Mm00516879_m1	Klrg1	Target		NaN	26.755	26.256	26.257	NaN	27.194	NaN	26.918
	Mm00445679_m1	Kng1	Target		NaN	NaN	NaN	NaN	NaN	NaN	NaN	NaN
	Mm00492992_g1	Krt1	Target		NaN	31.877	NaN	NaN	NaN	NaN	29.78	NaN
	Mm00466676_m1	Krt7	Target		25.647	27.3	24.676	25.072	24.661	24.474	24.411	25.05
	Mm00835759_m1	Krt8	Target		28.971	29.117	25.037	NaN	NaN	23.731	23.255	NaN
	Mm00493139_m1	Lbp	Target		19.517	19.595	19.076	19.481	19.222	19.541	19.36	19.272
	Mm03024199_gH	Lefty1;Lefty2	Target		24.385	24.772	24.345	24.526	24.128	24.586	24.641	24.861
	Mm00774547_m1	Lefty2	Target		NaN	NaN	NaN	NaN	NaN	NaN	NaN	NaN
	Mm03053439_g1	Lefty2	Target		29.189	NaN	NaN	NaN	29.382	NaN	NaN	NaN
	Mm03024313_s1	Lefty2	Target		NaN	29.402	NaN	NaN	NaN	31.47	NaN	29.517
	Mm00434759_m1	Lep	Target		26.235	26.736	25.764	29.806	NaN	25.799	NaN	25.779
	Mm00440181_m1	Lepr	Target		25.545	25.479	24.598	25.453	25.298	25.111	25.201	25.157
	Mm00434762_g1	Lif	Target		24.925	25.11	24.764	25.235	25.622	25.344	NaN	25.868
	Mm00442940_m1	Lifr	Target		NaN	19.71	19.91	20.247	NaN	20.156	NaN	20.099
	Mm00442942_m1	Lifr	Target		20.364	20.053	20.304	20.603	20.52	20.435	20.278	20.226
	Mm01700366_m1	Lilrb3	Target		18.178	18.179	18.13	18.207	18.089	18.37	NaN	17.789
	Mm00474028_m1	Lrp8	Target		NaN	23.711	23.625	23.464	NaN	24.011	NaN	24.366
	Mm00521826_m1	Lta4h	Target		19.071	18.946	19.272	18.931	18.727	18.811	18.829	18.754
	Mm00434774_g1	Ltb	Target		21.964	21.9	22.785	22.381	21.705	22.342	NaN	21.461
	Mm00521839_m1	Ltb4r1	Target		23.615	23.576	22.766	22.83	23.263	23.802	24.151	24.192
	Mm00723631_m1	Ltbp4	Target		22.23	21.643	21.181	21.819	NaN	20.757	NaN	21.364
	Mm00723639_g1	Ltbp4	Target		22.452	21.524	21.047	22.106	21.296	21.282	NaN	21.724
	Mm00440235_m1	Ltbr	Target		19.951	20.014	20.101	20.282	19.743	20.486	19.878	20.274
	Mm00434787_m1	Ltf	Target		24.452	24.574	24.047	23.723	NaN	23.49	NaN	22.782
	Mm00522144_m1	Ly75	Target		21.735	21.537	21.783	21.938	21.774	21.843	21.776	21.405
	Mm00440240_m1	Ly86	Target		19.604	19.644	20.085	19.729	19.362	19.804	19.462	19.283
	Mm01217488_m1	Lyn	Target		18.315	18.344	18.37	18.041	18.138	18.649	NaN	17.942
	Mm00555961_m1	Malt1	Target		19.682	19.553	19.354	18.847	18.955	19.384	19.166	18.897
	Mm00435950_m1	Map2k3	Target		20.361	20.227	20.169	20.078	20.04	20.573	20.378	20.426
	Mm00803694_m1	Map2k6	Target		24.664	24.5	23.687	23.965	24.352	24.52	NaN	24.156
	Mm00442497_m1	Mapk14	Target		19.298	19.216	18.908	19.402	19.108	19.407	NaN	19.468
	Mm00489514_m1	Mapk8	Target		22.521	22.389	21.953	22.028	22.128	22.298	22.268	22.177
	Mm01288465_m1	Mapkapk2	Target		19.681	19.288	19.069	19.065	19.6	19.586	19.157	19.302
	Mm00434830_m1	Masp1	Target		NaN	23.739	23.292	23.004	NaN	23.142	NaN	23.827
	Mm00521963_m1	Masp2	Target		26.51	26.415	26.723	25.839	25.314	26.118	26.074	26.461
	Mm00487623_m1	Mbl2	Target		NaN	NaN	NaN	NaN	NaN	NaN	NaN	NaN
	Mm00490258_m1	Mefv	Target		21.743	21.72	21.8	22.176	21.787	22.648	22.843	22.237
	Mm00449274_m1	Mgll	Target		NaN	19.251	19.612	19.692	19.364	19.322	18.743	18.819
	Mm01309189_m1	Mmp25	Target		24.359	24.657	24.651	24.546	25.05	25.389	25.829	24.749
	Mm00485148_m1	Mrc1	Target		17.729	18.12	17.423	17.667	17.644	17.787	17.364	17.286
	Mm01254559_m1	Mstn	Target		NaN	NaN	NaN	NaN	NaN	NaN	NaN	29.385
	Mm00449604_m1	Muc1	Target		28.933	27.527	27.938	27.765	29.828	28.809	26.781	27.163
	Mm00466886_m1	Muc4	Target		NaN	NaN	NaN	NaN	NaN	30.459	30.208	NaN
	Mm00440338_m1	Myd88	Target		19.844	19.707	19.886	19.735	19.701	20.303	20.18	19.728
	Mm01149710_m1	Ncam1	Target		21.826	21.782	21.071	21.093	21.366	21.294	22.135	22.587
	Mm00447921_m1	Ncf1	Target		NaN	18.503	18.352	18.112	17.863	18.355	18.422	18.337
	Mm00447005_m1	Ndst1	Target		20.852	20.545	20.88	20.94	20.814	20.664	20.839	20.944
	Mm00546934_m1	Nfam1	Target		NaN	20.372	20.575	20.396	20.158	20.571	20.63	20.446
	Mm01249200_m1	Nfatc3	Target		21.76	21.59	21.524	21.626	21.755	21.791	21.468	21.588
	Mm01323917_m1	Nfatc4	Target		23.727	23.767	23.289	23.712	23.644	23.936	23.866	24.165
	Mm00599712_m1	Nfe2l1	Target		19.807	19.748	19.759	19.678	19.434	19.549	19.772	19.8
	Mm00476361_m1	Nfkb1	Target		19.78	19.525	19.697	19.623	19.516	19.631	19.655	19.344
	Mm00555264_m1	Nfrkb	Target		NaN	22.242	22.319	22.519	22.147	22.262	22.264	22.246
	Mm00458401_m1	Nfx1	Target		22.374	21.912	21.768	22.128	21.822	21.934	NaN	21.859
	Mm01233151_m1	Nlrc4	Target		24.617	24.106	24.247	24.528	24.62	23.893	23.767	23.511
	Mm00840904_m1	Nlrp3	Target		21.043	21.154	20.969	21.552	21.812	22.326	22.095	22.376
	Mm00803857_m1	Nmi	Target		21.387	21.276	21.342	21.474	NaN	21.766	NaN	21.125
	Mm00805062_m1	Nod1	Target		NaN	21.901	22.32	22.393	NaN	22.505	NaN	21.852
	Mm00467543_m1	Nod2	Target		23.913	23.71	23.785	23.814	23.857	24.783	23.965	23.794
	Mm00443040_m1	Nodal	Target		NaN	NaN	NaN	NaN	NaN	NaN	NaN	NaN
	Mm00834875_g1	Nono	Target		18.81	18.631	18.291	18.635	18.812	18.553	18.502	18.82
	Mm00440502_m1	Nos2	Target		25.615	25.304	22.67	23.191	24.632	24.712	26.219	25.96
	Mm00479246_m1	Nox4	Target		21.743	21.5	21.187	21.106	21.138	21.049	21.406	21.287
	Mm00433832_m1	Nr3c1	Target		19.635	19.807	19.686	19.548	19.823	19.794	19.734	19.768
	Mm01243354_m1	Nup85	Target		22.57	22.311	21.733	22.028	22.154	22.55	21.942	22.16
	Mm00455341_m1	Oit1	Target		28.601	29.179	NaN	NaN	NaN	28.705	NaN	30.224
	Mm00454586_m1	Olr1	Target		23.746	22.489	23.784	22.667	22.989	23.394	23.82	23.608
	Mm00435456_g1	Orm1	Target		NaN	20.752	20.822	20.507	NaN	20.704	NaN	20.71
	Mm01193966_m1	Osm	Target		NaN	22.092	22.687	22.724	22.734	23.18	23.252	23.082
	Mm01960674_s1	Oxgr1	Target		NaN	31.991	NaN	30.992	30.635	NaN	NaN	NaN
	Mm00435460_m1	P2rx1	Target		26.608	25.706	25.476	26.49	25.959	25.852	26.474	26.84
	Mm00440578_m1	P2rx7	Target		20.127	19.937	20.039	19.846	19.81	19.995	19.798	19.759
	Mm00435471_m1	P2ry1	Target		NaN	24.608	24.981	24.327	NaN	24.815	NaN	24.523
	Mm00440677_m1	Pdgfb	Target		19.618	NaN	19.454	19.371	19.161	19.565	19.242	19.245
	Mm00437150_m1	Pglyrp1	Target		NaN	23.875	24.43	24.643	NaN	24.658	NaN	24.932
	Mm00803160_m1	Pik3r1	Target		19.694	19.62	19.68	19.42	19.697	19.753	NaN	18.927
	Mm00478250_m1	Pla2g2d	Target		21.437	20.779	22.592	22.282	21.887	21.82	20.784	20.627
	Mm00478870_m1	Pla2g2e	Target		22.836	22.246	22.731	22.355	22.342	22.193	22.564	22.472
	Mm01195718_m1	Pla2g4c	Target		25.425	25.516	25.798	26.35	26.242	26.448	26.359	25.711
	Mm00479105_m1	Pla2g7	Target		17.03	16.845	17.468	17.192	16.948	17.428	17.03	16.834
	Mm00554584_m1	Plaa	Target		19.794	19.641	19.72	19.504	19.541	19.869	19.797	19.723
	Mm02342686_g1	Plp2	Target		16.779	16.765	16.636	16.431	16.573	16.764	NaN	16.769
	Mm01184323_m1	Pparg	Target		20.978	20.796	21.543	21.198	20.829	20.797	20.529	20.442
	Mm01184322_m1	Pparg	Target		NaN	21.317	21.744	21.434	20.871	21.683	20.767	20.838
	Mm00470163_m1	Ppbp	Target		21.273	22.003	21.765	22.512	NaN	23.261	NaN	22.822
	Mm02342429_g1	Ppia	Target		15.634	15.643	15.602	14.329	15.26	15.697	15.504	14.42
	Mm03024003_g1	Ppia;E030024N20Rik	Target		14.615	14.313	14.435	15.527	14.219	14.363	14.389	15.769
	Mm00465365_m1	Prdx5	Target		18.037	18.11	17.757	17.836	17.799	18.004	18.189	17.816
	Mm00435905_m1	Prg2	Target		26.114	28.725	26.586	26.632	25.826	26.205	25.754	25.804
	Mm00599916_m1	Prl7d1	Target		NaN	NaN	NaN	NaN	NaN	NaN	NaN	NaN
	Mm00440992_m1	Procr	Target		19.244	18.819	19.214	18.971	18.959	19.086	19.245	19.067
	Mm01182451_m1	Prok2	Target		30.263	NaN	NaN	NaN	30.467	NaN	NaN	30.21
	Mm00450080_m1	Prok2	Target		NaN	NaN	30.219	NaN	30.354	NaN	NaN	NaN
	Mm00478323_m1	Prtn3	Target		27.335	27.257	28.616	28.484	25.501	25.758	26.337	25.185
	Mm02621061_m1	Ptafr	Target		17.764	17.547	17.959	17.933	17.561	17.943	17.605	17.396
	Mm00477208_m1	Pten	Target		18.796	18.542	18.658	18.437	18.375	18.318	18.541	18.684
	Mm00452105_m1	Ptges	Target		20.908	20.721	20.702	20.789	21.05	20.774	21.251	21.481
	Mm00477214_m1	Ptgs1	Target		23.455	22.798	22.52	23.079	23.175	22.987	22.901	23.373
	Mm00478374_m1	Ptgs2	Target		21.636	20.81	21.681	21.898	22.765	23.564	24.092	24.792
	Mm00436062_m1	Ptn	Target		19.795	20.403	19.918	20.008	20.167	19.597	19.787	20.201
	Mm00469153_m1	Ptpn6	Target		18.739	18.639	18.838	18.673	NaN	18.816	NaN	18.502
	Mm01293575_m1	Ptprc	Target		NaN	18.147	18.592	18.527	NaN	18.622	NaN	18.335
	Mm00477268_m1	Ptx3	Target		22.805	22.997	22.775	23.703	22.75	22.244	23.76	23.673
	Mm00477267_g1	Ptx3	Target		22.115	22.733	21.84	22.631	22.087	22.406	22.344	23.052
	Mm00625468_m1	Pxdn	Target		19.883	19.574	19.465	19.653	19.755	19.718	19.909	20.279
	Mm00477269_m1	Pxmp2	Target		23.795	24.071	23.942	24.274	24.247	24.161	23.667	23.757
	Mm00445747_g1	Pycard	Target		19.726	19.242	19.798	19.67	19.44	19.759	19.708	19.639
	Mm01201657_g1	Rac1	Target		17.579	17.568	17.373	17.311	17.301	17.537	17.333	17.471
	Mm01227862_m1	Rbm4	Target		22.586	22.591	22.361	22.199	22.557	22.62	22.078	22.424
	Mm00627762_m1	Rcan1	Target		20.389	20.372	20.403	20.21	19.976	20.05	20.747	20.136
	Mm00441121_m1	Reg3a	Target		29.369	31.158	NaN	NaN	29.507	NaN	30.54	NaN
	Mm00441127_m1	Reg3g	Target		19.263	19.574	20.813	21.133	NaN	20.51	NaN	19.522
	Mm00501346_m1	Rela	Target		20.669	20.321	20.311	20.557	20.27	20.813	NaN	20.816
	Mm00445641_m1	Retn	Target		23.58	24.226	21.497	24.991	25.426	21.556	20.372	22.467
	Mm00834507_g1	Rhoa	Target		NaN	16.166	16.258	15.853	NaN	16.025	NaN	15.879
	Mm01228062_g1	Rhoa	Target		NaN	16.413	16.524	16.375	NaN	16.416	NaN	16.363
	Mm01601614_g1	Rhoa	Target		17.154	16.772	16.838	16.877	16.822	16.817	NaN	16.904
	Mm00446816_m1	Ripk2	Target		21.449	21.322	20.814	20.742	20.827	21.253	20.895	20.825
	Mm01175211_m1	Ryr1	Target		24.495	23.828	24.793	24.766	24.755	25.276	23.723	23.541
	Mm00496696_g1	S100a8	Target		18.829	18.46	19.124	19.589	19.713	20.827	20.601	19.83
	Mm01220132_g1	S100a8	Target		17.839	17.571	17.924	18.735	18.747	19.785	NaN	18.771
	Mm00656925_m1	S100a9	Target		18.771	18.186	19.194	19.789	19.741	21.129	20.748	20.204
	Mm00485897_m1	S100b	Target		NaN	26.727	25.283	25.734	26.275	26.41	25.353	26.103
	Mm02619656_s1	S1pr1	Target		20.904	20.797	20.738	20.994	20.862	20.922	20.979	20.708
	Mm04229896_m1	S1pr3	Target		NaN	20.094	20.07	20.395	19.837	20.648	20.832	21.119
	Mm00656927_g1	Saa1	Target		29.866	NaN	29.849	29.416	NaN	NaN	29.954	31.037
	Mm00441203_m1	Saa3	Target		19.406	19.063	17.825	19.594	20.697	21.25	NaN	20.963
	Mm00468033_g1	Scgb3a1	Target		NaN	30.641	NaN	NaN	NaN	NaN	NaN	NaN
	Mm00450762_s1	Scn9a	Target		30.509	NaN	NaN	NaN	NaN	NaN	NaN	NaN
	Mm00491651_m1	Scube1	Target		29.653	29.372	30.404	NaN	NaN	29.474	27.374	31.324
	Mm00489742_m1	Sdcbp	Target		16.305	16.16	16.474	16.278	15.99	16.293	16.219	15.899
	Mm00459026_m1	Sectm1b	Target		NaN	NaN	NaN	NaN	NaN	NaN	NaN	NaN
	Mm00441278_m1	Sele	Target		25.742	25.078	24.167	26.952	NaN	25.845	NaN	26.99
	Mm00441295_m1	Selp	Target		24.081	23.46	22.981	24.334	23.789	24.288	NaN	24.287
	Mm02748447_g1	Serpina1a	Target		NaN	NaN	NaN	NaN	28.039	29.136	NaN	28.027
	Mm00434669_m1	Serpina3c	Target		NaN	27.232	25.398	27.553	27.854	25.489	NaN	26.4
	Mm00435868_m1	Serpinf2	Target		NaN	30.917	29.584	NaN	NaN	NaN	NaN	30.586
	Mm00437834_m1	Serping1	Target		17.216	17.127	17.038	17.48	17.309	17.38	17.109	17.08
	Mm00499170_m1	Sftpa1	Target		NaN	NaN	NaN	NaN	NaN	NaN	NaN	NaN
	Mm00517020_m1	Sh2b2	Target		NaN	21.215	21.433	21.064	NaN	21.482	NaN	21.302
	Mm00488332_m1	Siglec1	Target		19.094	19.405	19.712	19.1	19.005	19.852	19.335	19.259
	Mm00834449_g1	Siva1	Target		21.757	21.965	21.526	21.614	21.669	22.065	21.968	22.164
	Mm00453126_m1	Slco1a4	Target		NaN	NaN	NaN	NaN	NaN	NaN	NaN	NaN
	Mm00445117_m1	Slurp1	Target		29.358	26.384	28.261	28.494	28.491	28.224	28.314	26.961
	Mm00782550_s1	Socs1	Target		NaN	22.853	22.839	23.108	NaN	23.074	NaN	22.769
	Mm00850544_g1	Socs2	Target		21.711	21.81	21.956	21.575	21.668	21.553	21.687	21.205
	Mm01344232_g1	Sod1	Target		18.805	18.668	18.572	18.754	NaN	18.892	NaN	18.793
	Mm01700393_g1	Sod1	Target		NaN	18.079	17.9	17.992	NaN	18.461	NaN	18.075
	Mm00436767_m1	Spp1	Target		14.116	14.064	13.422	13.383	13.203	13.746	14.25	14.092
	Mm00473782_m1	Spred1	Target		18.684	18.723	18.739	18.559	18.131	18.622	18.67	18.536
	Mm00835803_g1	Spred2	Target		22.797	22.796	22.196	22.459	22.33	22.403	22.47	22.956
	Mm00460390_m1	Stab1	Target		NaN	18.135	17.879	18.233	NaN	18.142	NaN	18.111
	Mm00439531_m1	Stat1	Target		18.779	18.774	19.164	19.037	18.78	19.54	19	18.326
	Mm01219775_m1	Stat3	Target		19.653	19.962	19.583	19.762	NaN	19.897	NaN	19.786
	Mm00448890_m1	Stat4	Target		23.737	23.233	23.239	22.843	22.841	23.996	23.869	22.677
	Mm00839889_m1	Stat5b	Target		21.519	21.422	21.564	21.464	21.316	21.535	21.701	21.451
	Mm01160477_m1	Stat6	Target		19.282	19.112	19.317	19.258	18.833	19.265	19.354	19.242
	Mm00436892_m1	Tacr1	Target		26.791	25.784	26.516	26.547	NaN	27.344	NaN	26.763
	Mm01178820_m1	Tgfb1	Target		18.296	18.252	18.308	18.233	18.13	18.495	18.309	18.092
	Mm00436955_m1	Tgfb2	Target		NaN	23.157	22.32	22.613	23.166	22.567	NaN	23.348
	Mm00436964_m1	Tgfbr1	Target		19.822	19.496	19.706	19.58	NaN	19.602	NaN	19.444
	Mm03024015_m1	Tgfbr1	Target		18.777	18.379	18.784	18.243	18.199	18.554	18.511	17.96
	Mm00436987_m1	Tgm2	Target		20.682	20.277	20.452	20.831	20.451	20.834	NaN	20.89
	Mm00437040_m1	Thpo	Target		28.493	27	27.06	28.276	NaN	26.706	NaN	28.033
	Mm00508510_m1	Timm50	Target		20.888	20.798	20.886	20.782	20.742	21.187	21.074	20.913
	Mm00446502_m1	Tirap	Target		22.098	21.966	22.288	22.165	21.955	22.265	22.315	22.067
	Mm00446095_m1	Tlr1	Target		NaN	19.032	19.628	21.175	NaN	19.742	NaN	20.43
	Mm01208874_m1	Tlr1	Target		20.888	20.757	21.183	23.219	20.993	21.565	20.909	22.652
	Mm00441868_s1	Tlr1;Tlr6	Target		22.803	22.921	22.924	19.712	NaN	23.652	NaN	19.267
	Mm01701924_s1	Tlr11	Target		NaN	28.454	31.034	28.662	NaN	29.071	NaN	27.912
	Mm01180204_s1	Tlr12	Target		31.975	29.732	NaN	29.727	30.246	31.384	NaN	28.566
	Mm01233819_m1	Tlr13	Target		NaN	18.241	18.275	18.169	NaN	18.6	NaN	18.129
	Mm00442346_m1	Tlr2	Target		19.834	19.702	19.993	20.1	NaN	NaN	NaN	20.456
	Mm00628112_m1	Tlr3	Target		NaN	21.539	21.622	21.339	21.533	21.992	21.438	21.213
	Mm00445273_m1	Tlr4	Target		19.302	18.968	19.3	19.433	NaN	18.976	18.775	18.758
	Mm00546288_s1	Tlr5	Target		23.476	23.72	22.607	22.77	23.457	23.031	23.001	23.359
	Mm02529782_s1	Tlr6	Target		22.645	22.313	22.63	22.735	22.511	22.659	22.428	22.453
	Mm00446590_m1	Tlr7	Target		19.386	19.013	19.329	18.884	19.161	19.516	18.879	19.049
	Mm00446193_m1	Tlr9	Target		22.143	22.173	22.294	22.215	21.77	22.59	22.507	21.758
	Mm00495662_m1	Tnc	Target		NaN	17.918	17.459	17.777	17.692	17.93	18.799	18.659
	Mm00443258_m1	Tnf	Target		20.813	20.605	20.891	21.095	20.867	21.68	21.764	21.732
	Mm00437121_m1	Tnfaip3	Target		19.875	19.782	20.03	19.979	20.187	20.237	NaN	20.206
	Mm00493736_m1	Tnfaip6	Target		NaN	21.464	20.533	20.451	20.394	20.092	21.743	21.047
	Mm01205928_m1	Tnfrsf11b	Target		22.17	22.347	22.053	21.767	21.827	21.886	22.25	21.723
	Mm00619239_m1	Tnfrsf14	Target		20.755	20.477	20.664	20.666	20.428	20.742	20.773	20.285
	Mm00437136_m1	Tnfrsf18	Target		24.689	24.56	25.145	24.912	NaN	24.419	NaN	24.101
	Mm00443506_m1	Tnfrsf19	Target		30.49	29.773	30.477	NaN	29.11	30.817	27.9	28.632
	Mm00441875_m1	Tnfrsf1a	Target		NaN	19.362	19.38	19.269	NaN	19.56	NaN	19.468
	Mm01182929_m1	Tnfrsf1a	Target		18.801	18.818	18.746	18.802	18.656	18.874	18.901	18.823
	Mm00441889_m1	Tnfrsf1b	Target		18.594	18.13	18.561	18.37	18.339	18.6	18.564	18.174
	Mm01263821_m1	Tnfrsf25	Target		28.495	28.204	27.723	28.017	28.659	29.503	29.961	27.969
	Mm00442039_m1	Tnfrsf4	Target		23.485	23.569	23.768	23.657	22.819	23.454	23.415	23.116
	Mm00437140_m1	Tnfrsf8	Target		33.798	39.733	38.697	35.15	33.04	NaN	NaN	NaN
	Mm00441899_m1	Tnfrsf9	Target		23.357	23.431	20.951	21.395	21.885	22.567	24.003	23.271
	Mm01283606_m1	Tnfsf10	Target		22.872	22.723	22.746	22.827	NaN	23.451	NaN	22.017
	Mm00441906_m1	Tnfsf11	Target		NaN	22.352	22.717	22.415	NaN	22.32	NaN	22.295
	Mm00839900_m1	Tnfsf12;Tnfsf12-tnfsf13	Target		18.802	18.825	18.988	19.044	18.702	18.801	18.728	18.895
	Mm00840215_g1	Tnfsf13;Tnfsf12-tnfsf13	Target		20.376	20.131	20.043	19.885	19.812	20.513	20.213	20.044
	Mm00446347_m1	Tnfsf13b	Target		22.414	22.799	22.454	22.445	22.293	22.775	22.625	22.491
	Mm00444567_m1	Tnfsf14	Target		25.624	25.956	25.249	25.869	26.262	27.482	26.424	25.789
	Mm00770031_m1	Tnfsf15	Target		28.125	29.931	27.649	27.801	29.517	29.295	27.419	28.607
	Mm00839222_m1	Tnfsf18	Target		25.032	25.574	25.978	25.63	25.032	25.25	24.94	25.228
	Mm00437214_m1	Tnfsf4	Target		25.653	26.631	26.496	26.013	25.407	26.528	26.083	26.2
	Mm00437153_m1	Tnfsf8	Target		24.275	23.71	22.971	22.857	22.37	23.206	24.793	23.74
	Mm00437155_m1	Tnfsf9	Target		NaN	23.329	22.804	22.676	NaN	22.881	NaN	23.777
	Mm00445841_m1	Tollip	Target		19.136	19.139	19.08	18.997	18.787	18.955	19.075	18.943
	Mm00496931_m1	Tpst1	Target		20.992	21.145	21.173	21.464	21.421	21.543	21.282	21.166
	Mm00451738_m1	Trem1	Target		21.253	20.635	21.483	22.414	22.927	24.662	23.639	24.388
	Mm00446708_m1	Trf	Target		19.671	20.001	20.026	20.557	19.653	19.792	19.092	18.987
	Mm00600041_m1	Trip6	Target		22.484	22.808	22.056	22.135	22.291	22.39	22.552	22.757
	Mm01731287_m1	Trp53	Target		21.527	20.765	20.807	21.182	21.438	21.626	20.847	21.216
	Mm01246302_m1	Trpv1	Target		32.049	30.372	30.149	NaN	29.455	NaN	27.559	30.901
	Mm00498739_m1	Tslp	Target		23.637	23.975	23.453	24.173	23.687	23.828	23.264	23.615
	Mm00442036_m1	Twist1	Target		21.068	20.892	20.636	21.117	20.992	20.708	20.983	21.289
	Mm01185793_m1	Txlna	Target		20.403	20.118	20.41	20.285	20.295	20.432	20.363	20.285
	Mm01252606_m1	Unc13d	Target		22.666	22.849	22.788	22.766	23.105	23.091	22.613	22.484
	Mm01281449_m1	Vegfa	Target		22.355	22.435	20.673	21.129	21.636	21.146	NaN	22.468
	Mm00442102_m1	Vegfb	Target		21.717	21.828	21.61	21.742	21.565	22.085	21.154	21.429
	Mm00437310_m1	Vegfc	Target		22.575	22.06	21.791	22.035	22.213	22.441	22.443	22.439
	Mm00660234_m1	Vip	Target		31.637	NaN	NaN	NaN	29.675	NaN	NaN	NaN
	Mm00496940_m1	Vps45	Target		21.403	21.542	21.506	21.212	21.194	21.589	21.349	21.076
	Mm00446420_m1	Wnt16	Target		29.847	28.639	25.98	28.312	29.926	27.394	26.964	27.128
	Mm00434772_m1	Xcl1	Target		23.818	23.279	24.826	23.174	NaN	23.726	NaN	22.408
	Mm00442206_s1	Xcr1	Target		24.726	23.973	25.354	23.71	24.115	24.111	23.998	23.362
	Mm00457144_m1	Zfp36	Target		18.18	17.747	18.223	18.333	18.3	18.701	NaN	18.59

## Sheet: FIG1
FIG1:B
		Clinical Scores for EAE mice
	Day	Mouse 1	Mouse 2	Mouse 3	Mouse 4	Mouse 5	Mouse 6	Mouse 7	Mouse 8
	1	0	0	0	0	0	0	0	0
	2	0	0	0	0	0	0	0	0
	3	0	0	0	0	0	0	0	0
	4	0	0	0	0	0	0	0	0
	5	0	0	0	0	0	0	0	0
	6	0	0	0	0	0	0	0	0
	7	0	0	0	0	0	0	0	0
	8	1	4	3	1	3	3	1	1
	9	3	4	4	3	4	3	3	3
	10	4	5	4	4	4	4	4	4
FIG1:C
			% of Live CD45+
			OVA d9	PLP d9
	CD11b+ F4/80+		27.9684	31.8268
			31.043	27.0423
			26.3982	29.7602
			30.9764	28.6225
			25.5696	28.149
			27.1538	22.3812
			28.0814	22.5965
			29.4133
	CD11c+ F4/80-		37.1051	26.944
			32.1477	29.1078
			38.4048	40.9601
			37.8256	40.8513
			43.3398	35.3724
			38.9297	35.2263
			34.6417	39.7504
			39.139
	CD11b+ Gr-1hi Ly6C-		7.78657	8.8986
			6.05202	7.78057
			6.05901	4.40105
			6.3308	4.91831
			5.20872	4.58331
			6.40049	7.30621
			7.10142	5.22496
			5.74512
	Ly6C+ F4/80-		12.6838	7.48713
			10.5224	8.04134
			12.5172	11.9992
			15.243	9.39094
			16.2058	11.8473
			8.77543	10.2413
			19.9255	9.49285
			10.2151
	CD4+		6.33288	10.3255
			11.043	7.29935
			10.0293	7.46901
			9.98079	10.9459
			9.83272	9.6941
			8.3537	6.39906
			11.7034	6.66277
			4.56941
	CD8+		4.58213	5.31305
			8.03941	3.87672
			6.26024	5.11442
			6.61422	4.71367
			6.48589	4.84852
			5.19227	3.02146
			6.59762	3.33058
			3.03674
	CD19+		2.9803	5.53391
			6.96962	4.10234
			5.09538	4.44433
			5.73598	4.17636
			5.93404	2.8856
			6.22414	1.75543
			5.87521	3.57068
			2.9178
	CD49b+		0.625843	0.932544
			0.946351	0.310762
			0.751966	0.513826
			0.718141	0.527253
			0.531999	0.725809
			0.935502	0.613483
			0.832044	0.280657
			0.477266
																						log2(FC)
Fig 1: D	Standardized Gene Expression		OVA 7				OVA 9				PLP 7				PLP 9					Fig 1: E		OVA	PLP7	PLP9
Data were processed by Clustergram function in MATLAB to generate plot.		Adrb2	-0.095064	0.095064	1.61156	0.286446	0.134442	-0.477132	-0.258708	-0.458314	-0.624607	1.43126	0.935028	0.504104	1.65623	1.69415	1.88393	2.53139			Fn1	0	-0.0686746	-0.85588
		Bdkrb1	1.0531	-0.163873	-0.707233	-0.248466	0.163873	0.606504	-0.878691	0.693899	-1.18523	-1.72806	-1.34925	-1.57158	-0.926423	-2.23427	-2.00387	-1.37461			Lif	0	-0.127744	-0.736654
		Cd163	0.569243	0.0314451	-0.640279	-1.33164	-0.0314451	0.0411206	0.396614	-0.208225	0.426296	2.43741	1.86622	0.0327872	1.77655	1.12789	0.784412	1.60236			Bdrkb1	0	-1.09316	-1.28096
		Cfb	-0.141352	-1.01078	-0.145519	0.55276	0.141352	0.549416	-0.149735	0.707437	-0.40661	-1.31117	-1.63424	-0.0893564	-2.26148	-1.97505	-1.78015	-1.81247			Tnfrsf11b	0	-0.732641	-1.38049
		Clec7a	-0.1465	0.0216719	-0.155189	0.395427	-0.0216719	0.501107	-0.160809	0.563859	-0.0612172	-1.71765	-1.32558	-0.671665	-2.34642	-2.20868	-1.86266	-1.55067			Cfb	0	-0.450573	-1.51152
		Cxcl1	-0.479352	-0.279178	0.30279	-0.189657	0.189657	0.27615	-0.584078	0.275377	-1.40398	-1.8905	-3.37357	-1.60476	-0.624313	-0.891395	0.0170892	-0.0584191			Olr1	0	-1.33548	-2.50418
		Cxcl2	-0.306658	-0.072824	0.259207	0.708523	0.0664322	-0.0664322	-0.385744	0.414518	-0.236174	-2.41728	-2.50154	-0.431744	-1.49158	-1.73818	-1.52129	-1.29965			Clec7	0	-0.478636	-1.35549
		Cxcl3	0.298794	0.181398	-0.213278	0.185796	-0.0601679	-0.454078	-0.346729	0.0601679	-0.413531	-1.71532	-2.11953	-0.890861	-2.05224	-2.88375	-1.66615	-1.53971			Cxcl5	0	-2.23954	-3.86355
		Cxcl5	-0.175348	-0.0282411	-0.0612112	0.312033	0.0282411	0.242064	-0.316686	0.429046	-0.444878	-1.84791	-1.77149	-0.756854	-1.76478	-2.27764	-2.12518	-2.09495			Ptgs2	0	-2.14445	-3.69765
		Ereg	-0.210477	-0.647192	-0.0561273	0.0561273	1.11012	-0.198174	0.589131	0.984697	-2.13325	-0.770557	-0.71085	-2.57404	-0.449101	-0.131183	-1.15905	-1.31463			Cxcl3	0	-1.78791	-2.44442
		Fn1	1.02677	0.356389	0.0655566	0.524674	-0.0655566	-0.397155	-0.655394	-0.170575	-0.361608	0.0105609	0.825107	0.62216	-1.70784	-1.62168	-2.11211	-1.91114			Il1f9	0	-2.42403	-3.52394
		Il1b	-0.0920232	-0.0954346	-0.0824346	0.0824346	0.102294	0.105503	-0.295081	0.234839	-0.341106	-2.39717	-2.25031	-0.762896	-1.63542	-2.32158	-1.76742	-1.77391			Il1b	0	-2.61677	-3.37656
		Il1f9	-0.207828	-0.0250146	0.258509	0.280657	0.0250146	-0.0287392	-0.169136	0.301866	-0.1885	-1.99174	-2.16805	-0.651546	-1.40701	-2.65358	-1.5903	-1.6975			Trem1	0	-2.60671	-3.46982
		Il6	0.685046	0.0325941	-0.43676	-0.0325941	-0.433144	0.582363	-1.95688	0.177388	-2.10648	-0.958265	-2.57236	-1.17386	-1.4673	-0.969923	-2.05914	-0.82256			Cxcl2	0	-2.40847	-2.49575
		Lif	1.17248	1.02842	0.456429	0.0433512	-0.136648	-1.34413	-1.08602	-0.0433512	-0.274069	-0.338587	-0.310053	-1.39469	-0.491721	-2.55849	-1.88958	-0.922709			S100a9	0	-2.13139	-2.21207
		Olr1	0.478102	0.0952387	-0.0952387	0.368941	-0.133525	-0.23449	-0.46971	0.403214	-0.442174	-1.12866	-1.07033	-0.589256	-2.56659	-2.40017	-2.23262	-1.43782			Cxcl1	0	-1.76504	-0.474073
		Ptgs2	0.260667	-0.0941599	0.0941599	0.241756	-0.141872	-0.180187	-0.489039	0.202493	-0.045481	-1.66635	-1.31135	-0.553984	-1.7527	-2.50412	-2.27981	-2.19248			Il6	0	-0.953045	-0.507026
		S100a9	-0.174638	0.0208578	0.281535	-0.0208578	-0.0250802	0.200572	-0.490875	0.455781	-0.408989	-2.78134	-2.24083	-0.755128	-1.59438	-2.21158	-0.442929	-1.13569			Ereg	0	-1.26821	-1.65867
		Tnfrsf11b	0.272733	-0.313808	-0.951318	-0.488885	0.222592	0.387111	-0.222592	0.567717	-1.52033	-1.36201	-0.813279	-2.15298	-1.81974	-1.99299	-2.61646	-1.54582			Vegfa	0	-0.08564	1.0072
		Trem1	0.0521387	-0.0855137	-0.267345	0.205731	-0.0521387	0.129043	-0.628468	0.206852	-0.458917	-2.27205	-2.52014	-0.92847	-1.66817	-2.05832	-1.70584	-2.10429			Cd163	0	1.50876	1.39735
		Vegfa	1.91526	-0.217286	0.460847	-0.679623	0.0828875	0.254622	-0.338231	-0.0828875	-0.992934	1.70953	1.15067	-0.97325	1.76357	1.43681	1.45261	0.883997			Adrb2	0	-0.00863934	0.850867
Fig 1: F
	SVD	BT
OVA 7	0.218626	19
	0.0227102	11.1
	0.0589863	16.7
	0.110542	1.2
OVA 9	0	1.1
	0.0270566	12.9
	0.18645	67.4
	0.121407	0.2
PLP 7	0.408882	24.4
	0.869513	98
	0.905318	86.7
	0.519282	62
PLP 9	0.819467	85.1
	1	92
	0.881545	92.3
	0.775702	96.3
																log2(FC)
Fig 1: G	Standardized Gene Expression		OVA					PLP						Fig 1: H		OVA	PLP
Data were processed by Clustergram function in MATLAB to generate plot.		Adrb2	-0.447783	0.787646	-0.227767	0	0.374445	2.90731	1.18117	0.474615	1.69991	1.05954			Fn1	0	1.43529
		Bdrkb1	-1.07811	0.698779	NaN	0.129788	-1.2511	1.09427	0.792675	1.28818	-1.50064	-0.173844			Lif	6.29126e-16	-1.04664
		Cd163	-1.18509	0	-0.924159	0.818131	1.2566	1.79724	0.818959	NaN	NaN	-0.959778			Bdrkb1	0	0.575426
		Cfb	-0.813127	0.462271	NaN	0.899054	-1.93506	1.50828	0.837251	-0.115709	-0.758963	-0.0839978			Tnfrsf11b	7.40149e-16	1.50084
		Clec7	-0.0489056	1.1683	-0.391245	0.0652075	0	2.61818	1.0448	0.0276638	2.00612	0.269228			Cfb	0	1.26193
		Cxcl1	NaN	-1.01256	NaN	-0.360913	NaN	-0.368178	NaN	-0.88875	NaN	NaN			Olr1	2.22045e-16	0.488264
		Cxcl2	-1.24	0.199398	-0.451851	0.540939	NaN	2.48104	-0.366406	-0.518867	-0.0399435	-0.604312			Clec7	-1.14492e-16	0.921138
		Cxcl3	-1.50309	-0.435095	0	1.14865	1.53917	0.480515	-0.387553	0.531453	-0.241531	1.71873			Cxcl5	0	0.475667
		Cxcl5	-1.21565	-0.0668625	0	1.97694	1.41311	0.355036	0.350735	1.09091	0.643209	2.01721			Ptgs2	8.88178e-16	0.93388
		Ereg	NaN	NaN	NaN	NaN	NaN	-2.17448	NaN	2.06383	0.110644	NaN			Cxcl3	0	0.192516
		Fn1	-0.0755887	1.13539	0	3.02667	-0.00742215	2.00437	1.90612	1.10356	1.08109	1.03305			Il1f9	0	1.64635
		Il1b	-0.205139	0.859312	-0.133315	0	0.102311	2.89159	1.0381	0.26973	1.92893	0.912018			Il1b	3.60822e-17	1.11605
		Il1f9	-0.455761	0	-0.220567	0.610119	0.927304	2.14215	0.513501	0.746385	1.79379	2.48667			Trem1	-3.4972e-16	1.57973
		Il6	-0.0663716	-1.82649	NaN	NaN	2.33713	-0.444266	NaN	NaN	NaN	NaN			Cxcl2	-8.88178e-16	0.803821
		Lif	-0.141729	NaN	NaN	0.0683503	0.885657	-2.38868	NaN	NaN	1.5764	NaN			S100a9	0	0.937557
		Olr1	0	-0.0511684	-0.430383	2.078	1.34118	0.456535	0.171698	1.88698	2.02399	1.89095			Cxcl1	0	0.349617
		Ptgs2	-1.16474	-1.44428	0.00478449	NaN	0.922896	1.43554	NaN	-1.0205	1.26629	NaN			Il6	0	-0.657288
		S100a9	0.385484	0.650821	-0.534059	0	-0.175989	2.89367	-0.100517	-0.255861	1.19774	0.191219			Ereg	NaN	NaN
		Tnfrsf11b	-2.16596	NaN	0.458546	0.596491	NaN	-0.694634	NaN	NaN	NaN	1.80556			Vegfa	0	0.0235636
		Trem1	0.52587	-0.178948	-0.299365	0.0634092	0	3.129	0.476484	0.338386	1.1685	0.197849			Cd163	0	0.897418
		Vegfa	-0.341309	-1.32252	0	1.71753	1.58572	1.56701	-0.0931583	0.0984467	-0.151738	0.827034			Adrb2	2.22045e-16	1.02068

## Sheet: FIG2
		log2(FC)
FIG2:A		OVA21	PLP21
	Fn1	6.90805e-16	-0.0729783
	Lif	3.94746e-16	-0.136958
	Bdrkb1	-1.97373e-16	0.0428384
	Tnfrsf11b	9.86865e-17	-0.545169
	Cfb	0	-0.0439062
	Olr1	0	-0.0803507
	Clec7	-7.40149e-17	-0.284668
	Cxcl5	1.23358e-16	-0.331919
	Ptgs2	-3.45403e-16	-0.153534
	Cxcl3	0	0.0452421
	Il1f9	0	0.211538
	Il1b	0	0.0989033
	Trem1	-1.97373e-16	-0.147397
	Cxcl2	0	0.177822
	S100a9	0	-0.198468
	Cxcl1	0	0.0535921
	Il6	-1.77636e-15	-0.659059
	Ereg	4.93432e-16	-0.584852
	Vegfa	-1.4803e-16	0.168868
	Cd163	0	-0.245786
	Adrb2	-3.94746e-16	0.333691
		log2(FC)
FIG2:B		OVA28	PLP28
	Fn1	-3.55271e-16	-0.802976
	Lif	-5.32907e-16	-0.622295
	Bdrkb1	3.55271e-16	-0.407345
	Tnfrsf11b	-1.77636e-16	-0.798204
	Cfb	4.44089e-17	-1.10166
	Olr1	1.77636e-16	-1.41323
	Clec7	-4.44089e-17	-1.13103
	Cxcl5	8.88178e-17	-1.86475
	Ptgs2	-1.77636e-16	-2.89105
	Cxcl3	-2.22045e-17	-1.48944
	Il1f9	-8.88178e-17	-2.72313
	Il1b	-2.22045e-17	-2.21488
	Trem1	0	-1.23289
	Cxcl2	0	-2.39293
	S100a9	0	-1.6261
	Cxcl1	8.88178e-17	-0.454175
	Il6	0	-0.563136
	Ereg	3.55271e-16	-0.456354
	Vegfa	0	0.928021
	Cd163	8.88178e-17	0.694269
	Adrb2	0	0.395294
FIG2:C		OVA 21		PLP 21		OVA 28		PLP 28
		SVD	BT	SVD	BT	SVD	BT	SVD	BT
		0.132668	1	0.179126	14	0.286631	20	0.652658	76
		0.591472	49	0.218526	3	0.062648	4	0.774317	86
		0.210063	1	0.255286	20	0.124834	26	0.600841	87
		0.292639	1	0.145043	15	0.384848	11	0.738792	67
		0.215709	40	1	82	0.130032	8
		0.17587	4	0.190329	3
		0.272323	38	0.304762	14
		0.598134	44	0.902371	90
		0.551964	43	0.434586	14
				0.464427	20
				0.112811	19
FIG2:D-F		Clinical Scores
	Day	OVA									PLP
	7	0	0	0	0						0	0	0	0
	9	0	0	0	0						4	3	3	3
	21	0	0	0	0	0	0	0	0	0	0	1	0	2	1	3	3	3	3	1	1
	28	0	0	0	0	0					3	4	4	3
FIG2:D	Day	SVD OVA									SVD PLP
	7	0.323819	0.093963	0.131265	0.152973						0.450196	1	0.957717	0.464554
	9	0	0.130202	0.183387	0.223072						0.823545	0.984093	0.959166	0.952456
	21	0.132668	0.591472	0.210063	0.292639	0.215709	0.17587	0.272323	0.598134	0.551964	0.179126	0.218526	0.255286	0.145043	1	0.190329	0.304762	0.902371	0.434586	0.464427	0.112811
	28	0.286631	0.062648	0.124834	0.384848	0.130032					0.652658	0.774317	0.600841	0.738792
FIG2:E	Day	BT OVA									BT PLP
	7	21	5	13	1.5						21	99	99	70
	9	1	5	42	2.5						96	98	100	100
	21	1	49	1	1	40	4	38	44	43	14	3	20	15	82	3	14	90	14	20	19
	28	20	4	26	11	8					76	86	87	67
FIG2:F	Day	Combined Metric OVA									Combined Metric PLP
	7	21	5	13	1.5						21	99	99	70
	9	1	5	42	2.5						96	98	100	100
	21	1	49	1	1	40	4	38	44	43	14	3	20	15	82	3	14	90	14	20	19
	28	20	4	26	11	8					76	86	87	67

## Sheet: FIG3
FIG3:B	Clinical Scores
Days	Untreated						Dexamethasone				PLPp
1	0	0	0	0	0	0	0	0	0	0	0	0	0	0
2	0	0	0	0	0	0	0	0	0	0	0	0	0	0
3	0	0	0	0	0	0	0	0	0	0	0	0	0	0
4	0	0	0	0	0	0	0	0	0	0	0	0	0	0
5	0	0	0	0	0	0	0	0	0	0	0	0	0	0
6	0	0	0	0	0	0	0	0	0	0	0	0	0	0
7	0	0	0	0	0	0	0	0	0	0	0	0	0	0
8	1	0	1	3	3	0	0	0	0	1	0	2	0	0
9	4	1	3	4	4	1	0	0	0	1	0	2	0	0
10	4	1	4	4	4	1	0	0	0	1	1	2	0	0
11	4	1	4	4	5	1	0	0	0	1	0	2	0	0
12	4	3	4	4	5	0	0	0	0	0	0	2	0	0
13	4	3	4	4	5	0	0	0	0	0	0	2	0	0
14	4	3	4	4	5	0	0	1	1	0	0	2	0	0
15	4	3	4	4	5	0	1	1	1	0	0	3	0	0
16	4	3	3	4	5	1	2	1	1	1	0	1	0	0
17	4	3	3	4	5	2	3	1	1	1	0	1	0	0
18	4	3	3	3	5	2	3	1	0	1	0	1	0	0

## Sheet: FIG4
FIG4:B
	log2(FC)
	OVA-PlpP	PLP-OvaP	PLP-PlpP
Fn1	-2.96059e-16	-1.39742	-0.4215
Lif	-1.18424e-15	-1.01416	-0.649156
Bdrkb1	5.92119e-16	-0.638666	-0.132244
Tnfrsf11b	2.96059e-16	-2.68199	-0.12181
Cfb	-3.70074e-17	-0.562835	-0.466803
Olr1	1.77636e-16	-0.912649	-0.981526
Clec7	0	-0.63629	-0.193087
Cxcl5	1.4803e-16	-1.76284	-0.59358
Ptgs2	2.96059e-16	-1.096	0.165217
Cxcl3	1.4803e-16	-1.96391	-0.212838
Il1f9	0	-1.7805	-0.0502841
Il1b	0	-0.307383	-0.202667
Trem1	0	-0.356684	-0.0106574
Cxcl2	0	-1.67249	0.0780137
S100a9	0	0.422289	0.141112
Cxcl1	-1.77636e-16	-0.976839	-0.271771
Il6	0	-2.04439	-0.0716058
Ereg	-2.96059e-16	-1.44626	-0.274591
Vegfa	0	-0.769257	-0.314223
Cd163	0	0.873233	-0.151012
Adrb2	0	0.708811	0.208267
FIG4:C	OVA-PlpP		PLP-OvaP		PLP-PlpP
	SVD	BT	SVD	BT	SVD	BT
	0.0910208	0.11	0.842073	0.78	0.00194283	0.19
	0.192441	0.27	1	0.75	0.279156	0.28
	0.150205	0	0.965407	0.78	0.336694	0.3
	0.310793	0.03	0.412694	0.43	0.178134	0.32
	0.320909	0	0.811298	0.78	0.20206	0.27
	0.238737	0.22	0.332197	0.42	0.158001	0.17

## Sheet: SupplementalFig3
Supplemental Figure 3: A
	BT
OVA 7	19
	11.1
	16.7
	1.2
OVA 9	1.1
	12.9
	67.4
	0.2
PLP 7	24.4
	98
	86.7
	62
PLP 9	85.1
	92
	92.3
	96.3
Supplemental Figure 3: B
	SVD
OVA 7	0.218626
	0.0227102
	0.0589863
	0.110542
OVA 9	0
	0.0270566
	0.18645
	0.121407
PLP 7	0.408882
	0.869513
	0.905318
	0.519282
PLP 9	0.819467
	1
	0.881545
	0.775702
Supplemental Figure 3: C
	SVD Principle Components
	PC1	PC2	PC3
OVA 7	-0.24503	0.475812	-2.43365
	0.271042	0.692671	-0.143436
	0.68235	-0.417992	0.624595
	-0.976812	0.559899	1.01274
OVA 9	-0.0876556	-0.527882	-0.277624
	-0.33712	-0.702153	0.224233
	1.87535	0.390856	0.862226
	-1.57208	-0.476677	-0.265606
PLP 7	2.32163	2.4106	2.19917
	7.61094	1.15637	-1.99391
	7.49178	2.95389	-1.82973
	3.55739	2.39919	2.45118
PLP 9	7.37758	-1.31474	-0.579848
	8.92726	-1.46916	0.210429
	7.65463	-1.71083	1.73149
	6.98023	-1.45493	0.318867

## Sheet: SupplementalFig4
Supplemental Figure 4
	SVD	BT
OVA 7	0.218626	19
	0.0227102	11.1
	0.0589863	16.7
	0.110542	1.2
OVA 9	0	1.1
	0.0270566	12.9
	0.18645	67.4
	0.121407	0.2
PLP 7	0.408882	24.4
	0.869513	98
	0.905318	86.7
	0.519282	62
PLP 9	0.819467	85.1
	1	92
	0.881545	92.3
	0.775702	96.3
Healthy Controls	0.162121	0.299
	0.0209823	0.292
	0.0593689	0.283
	0.0685546	0.314
	-0.0268355	0.362
	0.00589792	0.405
	0.168912	0.395
	0.12595	0.377

## Sheet: SupplementalFig5
Supplemental Figure 5
	SVD	BT
OVA 7	0.323819	15.5
	0.0939634	5.5
	0.131265	16
	0.152973	3
OVA 9	0	1
	0.130202	6
	0.183387	37
	0.223072	2
PLP 7	0.450196	23
	1	99.5
	0.957717	100
	0.464554	67.5
PLP 9	0.823545	97.5
	0.984093	98.5
	0.959166	98
	0.952456	99

[truncated: 8 more sheets: SupplementalFig7, SupplementalFig8, SupplementalFig9, SupplementalFig10, SupplementalFig11, SupplementalFig12, SupplementalFig13, SupplementalFig14]
